# Supplementary material for: Title: Multi-Omics and Immune Landscape of Proliferative LncRNA Signatures: Implications for Risk Stratification and Immunotherapy in Hepatocellular Carcinoma
Source: Front Pharmacol. 2022 May 18;13:907433. doi: 10.3389/fphar.2022.907433 (PMC9158467; doi:10.3389/fphar.2022.907433)
Supplement: Supplementary file 2 [file DataSheet2.xlsx]

## Sheet: S1
Table S1. The ProLncS pipeline identified a total of 474 lncRNA modulators of seven proliferation pathways.
lncRNA	pathway	pval	padj	ES	NES	nMoreExtreme	size	sigValue	FDR
ENSG00000278126	DNA_REPAIR	0.000999001	0.00116667	0.587155	1.46292	0	149	0.998002	0.00733952
ENSG00000278126	E2F_TARGETS	0.000999001	0.00116667	0.632684	1.59782	0	200	0.998002	0.00733952
ENSG00000278126	G2M_CHECKPOINT	0.000999001	0.00116667	0.633954	1.60054	0	199	0.998002	0.00733952
ENSG00000278126	MITOTIC_SPINDLE	0.000999001	0.00116667	0.519257	1.31096	0	199	0.998002	0.00733952
ENSG00000278126	MYC_TARGETS_V1	0.000999001	0.00116667	0.631029	1.59364	0	200	0.998002	0.00733952
ENSG00000278126	MYC_TARGETS_V2	0.001	0.00116667	0.618631	1.47981	0	58	0.998	0.00733952
ENSG00000267313	DNA_REPAIR	0.000999001	0.0011655	0.502675	1.27238	0	149	0.998002	0.00733952
ENSG00000267313	E2F_TARGETS	0.000999001	0.0011655	0.665945	1.70004	0	200	0.998002	0.00733952
ENSG00000267313	G2M_CHECKPOINT	0.000999001	0.0011655	0.67606	1.72584	0	199	0.998002	0.00733952
ENSG00000267313	MITOTIC_SPINDLE	0.000999001	0.0011655	0.517131	1.32013	0	199	0.998002	0.00733952
ENSG00000267313	MYC_TARGETS_V1	0.000999001	0.0011655	0.553011	1.41174	0	200	0.998002	0.00733952
ENSG00000267313	MYC_TARGETS_V2	0.000999001	0.0011655	0.575631	1.39186	0	58	0.998002	0.00733952
ENSG00000268889	DNA_REPAIR	0.000999001	0.0011655	0.568275	1.43575	0	149	0.998002	0.00733952
ENSG00000268889	E2F_TARGETS	0.000999001	0.0011655	0.734538	1.87168	0	200	0.998002	0.00733952
ENSG00000268889	G2M_CHECKPOINT	0.000999001	0.0011655	0.717219	1.82754	0	199	0.998002	0.00733952
ENSG00000268889	MITOTIC_SPINDLE	0.000999001	0.0011655	0.573698	1.46184	0	199	0.998002	0.00733952
ENSG00000268889	MYC_TARGETS_V1	0.000999001	0.0011655	0.64841	1.65222	0	200	0.998002	0.00733952
ENSG00000268889	MYC_TARGETS_V2	0.000999001	0.0011655	0.603505	1.4562	0	58	0.998002	0.00733952
ENSG00000239523	DNA_REPAIR	0.000999001	0.0011655	0.638148	1.53353	0	149	0.998002	0.00733952
ENSG00000239523	E2F_TARGETS	0.000999001	0.0011655	0.756404	1.83114	0	200	0.998002	0.00733952
ENSG00000239523	G2M_CHECKPOINT	0.000999001	0.0011655	0.736527	1.78258	0	199	0.998002	0.00733952
ENSG00000239523	MITOTIC_SPINDLE	0.000999001	0.0011655	0.597679	1.44653	0	199	0.998002	0.00733952
ENSG00000239523	MYC_TARGETS_V1	0.000999001	0.0011655	0.683739	1.65523	0	200	0.998002	0.00733952
ENSG00000239523	MYC_TARGETS_V2	0.000999001	0.0011655	0.650797	1.50589	0	58	0.998002	0.00733952
ENSG00000272269	DNA_REPAIR	0.001002	0.00120399	0.717016	1.79805	0	149	0.997996	0.00733952
ENSG00000272269	E2F_TARGETS	0.000999001	0.00120399	0.715165	1.81327	0	200	0.998002	0.00733952
ENSG00000272269	G2M_CHECKPOINT	0.000999001	0.00120399	0.704773	1.78621	0	199	0.998002	0.00733952
ENSG00000272269	MYC_TARGETS_V1	0.000999001	0.00120399	0.752078	1.90686	0	200	0.998002	0.00733952
ENSG00000272269	MYC_TARGETS_V2	0.00103199	0.00120399	0.79709	1.90115	0	58	0.997936	0.00733952
ENSG00000272269	UNFOLDED_PROTEIN_RESPONSE	0.00100705	0.00120399	0.612727	1.5198	0	112	0.997986	0.00733952
ENSG00000273366	DNA_REPAIR	0.000999001	0.0011655	0.637335	1.5399	0	149	0.998002	0.00733952
ENSG00000273366	E2F_TARGETS	0.000999001	0.0011655	0.751844	1.82884	0	200	0.998002	0.00733952
ENSG00000273366	G2M_CHECKPOINT	0.000999001	0.0011655	0.74148	1.80387	0	199	0.998002	0.00733952
ENSG00000273366	MITOTIC_SPINDLE	0.000999001	0.0011655	0.578105	1.40641	0	199	0.998002	0.00733952
ENSG00000273366	MYC_TARGETS_V1	0.000999001	0.0011655	0.699225	1.70085	0	200	0.998002	0.00733952
ENSG00000273366	MYC_TARGETS_V2	0.000999001	0.0011655	0.723869	1.67991	0	58	0.998002	0.00733952
ENSG00000273069	DNA_REPAIR	0.001	0.00118564	0.569207	1.53456	0	149	0.998	0.00733952
ENSG00000273069	E2F_TARGETS	0.000999001	0.00118564	0.623085	1.69005	0	200	0.998002	0.00733952
ENSG00000273069	G2M_CHECKPOINT	0.000999001	0.00118564	0.611578	1.65797	0	199	0.998002	0.00733952
ENSG00000273069	MITOTIC_SPINDLE	0.000999001	0.00118564	0.517964	1.40419	0	199	0.998002	0.00733952
ENSG00000273069	MYC_TARGETS_V1	0.000999001	0.00118564	0.612323	1.66086	0	200	0.998002	0.00733952
ENSG00000273069	MYC_TARGETS_V2	0.00101626	0.00118564	0.678286	1.74444	0	58	0.997967	0.00733952
ENSG00000275759	DNA_REPAIR	0.000999001	0.0011655	0.531331	1.37733	0	149	0.998002	0.00733952
ENSG00000275759	E2F_TARGETS	0.000999001	0.0011655	0.630263	1.65051	0	200	0.998002	0.00733952
ENSG00000275759	G2M_CHECKPOINT	0.000999001	0.0011655	0.611599	1.60097	0	199	0.998002	0.00733952
ENSG00000275759	MITOTIC_SPINDLE	0.000999001	0.0011655	0.492721	1.28979	0	199	0.998002	0.00733952
ENSG00000275759	MYC_TARGETS_V1	0.000999001	0.0011655	0.602211	1.57705	0	200	0.998002	0.00733952
ENSG00000275759	MYC_TARGETS_V2	0.000999001	0.0011655	0.606424	1.51358	0	58	0.998002	0.00733952
ENSG00000253559	DNA_REPAIR	0.000999001	0.0011655	0.553689	1.48167	0	149	0.998002	0.00733952
ENSG00000253559	E2F_TARGETS	0.000999001	0.0011655	0.612282	1.65815	0	200	0.998002	0.00733952
ENSG00000253559	G2M_CHECKPOINT	0.000999001	0.0011655	0.616407	1.66853	0	199	0.998002	0.00733952
ENSG00000253559	MITOTIC_SPINDLE	0.000999001	0.0011655	0.50605	1.36981	0	199	0.998002	0.00733952
ENSG00000253559	MYC_TARGETS_V1	0.000999001	0.0011655	0.589538	1.59655	0	200	0.998002	0.00733952
ENSG00000253559	MYC_TARGETS_V2	0.000999001	0.0011655	0.542715	1.38662	0	58	0.998002	0.00733952
ENSG00000260086	DNA_REPAIR	0.000999001	0.0011655	0.555937	1.41879	0	149	0.998002	0.00733952
ENSG00000260086	E2F_TARGETS	0.000999001	0.0011655	0.533945	1.37416	0	200	0.998002	0.00733952
ENSG00000260086	G2M_CHECKPOINT	0.000999001	0.0011655	0.529896	1.36365	0	199	0.998002	0.00733952
ENSG00000260086	MYC_TARGETS_V1	0.000999001	0.0011655	0.569836	1.46653	0	200	0.998002	0.00733952
ENSG00000260086	MYC_TARGETS_V2	0.000999001	0.0011655	0.585133	1.43509	0	58	0.998002	0.00733952
ENSG00000260086	UNFOLDED_PROTEIN_RESPONSE	0.000999001	0.0011655	0.525724	1.32812	0	112	0.998002	0.00733952
ENSG00000233739	DNA_REPAIR	0.000999001	0.000999001	0.471734	1.32057	0	149	0.998002	0.00733952
ENSG00000233739	E2F_TARGETS	0.000999001	0.000999001	0.587561	1.65739	0	200	0.998002	0.00733952
ENSG00000233739	G2M_CHECKPOINT	0.000999001	0.000999001	0.61809	1.7429	0	199	0.998002	0.00733952
ENSG00000233739	MITOTIC_SPINDLE	0.000999001	0.000999001	0.486242	1.37112	0	199	0.998002	0.00733952
ENSG00000233739	MYC_TARGETS_V1	0.000999001	0.000999001	0.608549	1.7166	0	200	0.998002	0.00733952
ENSG00000233739	MYC_TARGETS_V2	0.000999001	0.000999001	0.619625	1.64912	0	58	0.998002	0.00733952
ENSG00000233739	UNFOLDED_PROTEIN_RESPONSE	0.000999001	0.000999001	0.546576	1.50438	0	112	0.998002	0.00733952
ENSG00000266976	DNA_REPAIR	0.001	0.00116783	0.502912	1.38645	0	149	0.998	0.00733952
ENSG00000266976	E2F_TARGETS	0.000999001	0.00116783	0.682135	1.89849	0	200	0.998002	0.00733952
ENSG00000266976	G2M_CHECKPOINT	0.000999001	0.00116783	0.702869	1.95621	0	199	0.998002	0.00733952
ENSG00000266976	MITOTIC_SPINDLE	0.000999001	0.00116783	0.532203	1.48122	0	199	0.998002	0.00733952
ENSG00000266976	MYC_TARGETS_V1	0.000999001	0.00116783	0.560509	1.55999	0	200	0.998002	0.00733952
ENSG00000266976	UNFOLDED_PROTEIN_RESPONSE	0.001001	0.00116783	0.528055	1.44058	0	112	0.997998	0.00733952
ENSG00000270720	E2F_TARGETS	0.000999001	0.00116667	-0.612731	-1.63735	0	200	-0.998002	0.00733952
ENSG00000270720	G2M_CHECKPOINT	0.000999001	0.00116667	-0.624555	-1.66931	0	199	-0.998002	0.00733952
ENSG00000270720	MITOTIC_SPINDLE	0.000999001	0.00116667	-0.612848	-1.63802	0	199	-0.998002	0.00733952
ENSG00000270720	MYC_TARGETS_V1	0.000999001	0.00116667	-0.618106	-1.65172	0	200	-0.998002	0.00733952
ENSG00000270720	MYC_TARGETS_V2	0.001	0.00116667	-0.573179	-1.44985	0	58	-0.998	0.00733952
ENSG00000258169	UNFOLDED_PROTEIN_RESPONSE	0.000999001	0.00116667	-0.516613	-1.35185	0	112	-0.998002	0.00733952
ENSG00000260932	DNA_REPAIR	0.00100806	0.00105263	-0.535553	-1.65263	0	149	-0.997984	0.00733952
ENSG00000260932	E2F_TARGETS	0.00100301	0.00105263	-0.652742	-2.04447	0	200	-0.997994	0.00733952
ENSG00000260932	G2M_CHECKPOINT	0.001002	0.00105263	-0.661305	-2.07134	0	199	-0.997996	0.00733952
ENSG00000260932	MITOTIC_SPINDLE	0.001002	0.00105263	-0.591674	-1.85324	0	199	-0.997996	0.00733952
ENSG00000260932	MYC_TARGETS_V1	0.00100301	0.00105263	-0.673441	-2.1093	0	200	-0.997994	0.00733952
ENSG00000260932	MYC_TARGETS_V2	0.00105263	0.00105263	-0.614626	-1.7655	0	58	-0.997895	0.00733952
ENSG00000260932	UNFOLDED_PROTEIN_RESPONSE	0.00101317	0.00105263	-0.515331	-1.56682	0	112	-0.997974	0.00733952
ENSG00000280306	DNA_REPAIR	0.00103842	0.00113122	-0.611241	-1.76	0	149	-0.997923	0.00733952
ENSG00000280306	E2F_TARGETS	0.00101833	0.00113122	-0.624818	-1.83643	0	200	-0.997963	0.00733952
ENSG00000280306	G2M_CHECKPOINT	0.00101833	0.00113122	-0.617257	-1.81329	0	199	-0.997963	0.00733952
ENSG00000280306	MITOTIC_SPINDLE	0.00101833	0.00113122	-0.506033	-1.48655	0	199	-0.997963	0.00733952
ENSG00000280306	MYC_TARGETS_V1	0.00101833	0.00113122	-0.744175	-2.18723	0	200	-0.997963	0.00733952
ENSG00000280306	MYC_TARGETS_V2	0.00113122	0.00113122	-0.751656	-1.97597	0	58	-0.997738	0.00733952
ENSG00000280306	UNFOLDED_PROTEIN_RESPONSE	0.00106045	0.00113122	-0.573129	-1.61718	0	112	-0.997879	0.00733952
ENSG00000280374	DNA_REPAIR	0.000999001	0.000999001	0.528409	1.38306	0	149	0.998002	0.00733952
ENSG00000280374	E2F_TARGETS	0.000999001	0.000999001	0.55979	1.47896	0	200	0.998002	0.00733952
ENSG00000280374	G2M_CHECKPOINT	0.000999001	0.000999001	0.57166	1.5098	0	199	0.998002	0.00733952
ENSG00000280374	MITOTIC_SPINDLE	0.000999001	0.000999001	0.521617	1.37763	0	199	0.998002	0.00733952
ENSG00000280374	MYC_TARGETS_V1	0.000999001	0.000999001	0.624599	1.65018	0	200	0.998002	0.00733952
ENSG00000280374	MYC_TARGETS_V2	0.000999001	0.000999001	0.598179	1.49438	0	58	0.998002	0.00733952
ENSG00000280374	UNFOLDED_PROTEIN_RESPONSE	0.000999001	0.000999001	0.513104	1.32679	0	112	0.998002	0.00733952
ENSG00000271751	DNA_REPAIR	0.000999001	0.0011655	0.567489	1.45999	0	149	0.998002	0.00733952
ENSG00000271751	E2F_TARGETS	0.000999001	0.0011655	0.72713	1.88768	0	200	0.998002	0.00733952
ENSG00000271751	G2M_CHECKPOINT	0.000999001	0.0011655	0.714685	1.85517	0	199	0.998002	0.00733952
ENSG00000271751	MITOTIC_SPINDLE	0.000999001	0.0011655	0.541278	1.40504	0	199	0.998002	0.00733952
ENSG00000271751	MYC_TARGETS_V1	0.000999001	0.0011655	0.621316	1.61298	0	200	0.998002	0.00733952
ENSG00000271751	MYC_TARGETS_V2	0.000999001	0.0011655	0.575446	1.4155	0	58	0.998002	0.00733952
ENSG00000238058	DNA_REPAIR	0.000999001	0.0011655	0.542497	1.43824	0	149	0.998002	0.00733952
ENSG00000238058	E2F_TARGETS	0.000999001	0.0011655	0.671176	1.80186	0	200	0.998002	0.00733952
ENSG00000238058	G2M_CHECKPOINT	0.000999001	0.0011655	0.648056	1.73957	0	199	0.998002	0.00733952
ENSG00000238058	MITOTIC_SPINDLE	0.000999001	0.0011655	0.521428	1.39967	0	199	0.998002	0.00733952
ENSG00000238058	MYC_TARGETS_V1	0.000999001	0.0011655	0.606045	1.62701	0	200	0.998002	0.00733952
ENSG00000238058	MYC_TARGETS_V2	0.000999001	0.0011655	0.597164	1.51187	0	58	0.998002	0.00733952
ENSG00000272264	DNA_REPAIR	0.000999001	0.00117608	0.617569	1.45333	0	149	0.998002	0.00733952
ENSG00000272264	E2F_TARGETS	0.000999001	0.00117608	0.655869	1.55335	0	200	0.998002	0.00733952
ENSG00000272264	G2M_CHECKPOINT	0.000999001	0.00117608	0.661988	1.56737	0	199	0.998002	0.00733952
ENSG00000272264	MYC_TARGETS_V1	0.000999001	0.00117608	0.680387	1.61142	0	200	0.998002	0.00733952
ENSG00000272264	MYC_TARGETS_V2	0.00100806	0.00117608	0.68562	1.54783	0	58	0.997984	0.00733952
ENSG00000272264	UNFOLDED_PROTEIN_RESPONSE	0.000999001	0.00117608	0.617799	1.43784	0	112	0.998002	0.00733952
ENSG00000228414	DNA_REPAIR	0.000999001	0.0011655	0.564192	1.50485	0	149	0.998002	0.00733952
ENSG00000228414	E2F_TARGETS	0.000999001	0.0011655	0.640092	1.7258	0	200	0.998002	0.00733952
ENSG00000228414	G2M_CHECKPOINT	0.000999001	0.0011655	0.623968	1.68193	0	199	0.998002	0.00733952
ENSG00000228414	MITOTIC_SPINDLE	0.000999001	0.0011655	0.488032	1.31551	0	199	0.998002	0.00733952
ENSG00000228414	MYC_TARGETS_V1	0.000999001	0.0011655	0.583149	1.57227	0	200	0.998002	0.00733952
ENSG00000228414	MYC_TARGETS_V2	0.000999001	0.0011655	0.633937	1.61019	0	58	0.998002	0.00733952
ENSG00000259242	DNA_REPAIR	0.000999001	0.00120399	0.529616	1.54528	0	149	0.998002	0.00733952
ENSG00000259242	E2F_TARGETS	0.001	0.00120399	0.63201	1.8631	0	200	0.998	0.00733952
ENSG00000259242	G2M_CHECKPOINT	0.001	0.00120399	0.640889	1.88847	0	199	0.998	0.00733952
ENSG00000259242	MITOTIC_SPINDLE	0.001	0.00120399	0.479402	1.41263	0	199	0.998	0.00733952
ENSG00000259242	MYC_TARGETS_V1	0.001	0.00120399	0.611468	1.80254	0	200	0.998	0.00733952
ENSG00000259242	MYC_TARGETS_V2	0.00103199	0.00120399	0.680567	1.88652	0	58	0.997936	0.00733952
ENSG00000224074	DNA_REPAIR	0.000999001	0.0011655	0.514034	1.35412	0	149	0.998002	0.00733952
ENSG00000229334	E2F_TARGETS	0.000999001	0.0011655	0.627827	1.67394	0	200	0.998002	0.00733952
ENSG00000229334	G2M_CHECKPOINT	0.000999001	0.0011655	0.641341	1.71	0	199	0.998002	0.00733952
ENSG00000229334	MITOTIC_SPINDLE	0.000999001	0.0011655	0.519943	1.38632	0	199	0.998002	0.00733952
ENSG00000229334	MYC_TARGETS_V1	0.000999001	0.0011655	0.621204	1.65628	0	200	0.998002	0.00733952
ENSG00000206573	MYC_TARGETS_V2	0.000999001	0.0011655	0.612054	1.5401	0	58	0.998002	0.00733952
ENSG00000225746	DNA_REPAIR	0.001002	0.00121781	0.601572	1.57794	0	149	0.997996	0.00733952
ENSG00000225746	E2F_TARGETS	0.001	0.00121781	0.70457	1.85649	0	200	0.998	0.00733952
ENSG00000225746	G2M_CHECKPOINT	0.001001	0.00121781	0.707194	1.86273	0	199	0.997998	0.00733952
ENSG00000225746	MYC_TARGETS_V1	0.001	0.00121781	0.7321	1.92903	0	200	0.998	0.00733952
ENSG00000225746	MYC_TARGETS_V2	0.00104384	0.00121781	0.75972	1.88584	0	58	0.997912	0.00733952
ENSG00000225746	UNFOLDED_PROTEIN_RESPONSE	0.00100503	0.00121781	0.561901	1.4605	0	112	0.99799	0.00733952
ENSG00000259408	DNA_REPAIR	0.000999001	0.0011655	0.524922	1.30366	0	149	0.998002	0.00733952
ENSG00000259408	E2F_TARGETS	0.000999001	0.0011655	0.642839	1.61138	0	200	0.998002	0.00733952
ENSG00000259408	G2M_CHECKPOINT	0.000999001	0.0011655	0.668982	1.67726	0	199	0.998002	0.00733952
ENSG00000259408	MITOTIC_SPINDLE	0.000999001	0.0011655	0.501186	1.25657	0	199	0.998002	0.00733952
ENSG00000259408	MYC_TARGETS_V1	0.000999001	0.0011655	0.589663	1.47809	0	200	0.998002	0.00733952
ENSG00000259408	MYC_TARGETS_V2	0.000999001	0.0011655	0.624886	1.48807	0	58	0.998002	0.00733952
ENSG00000272486	DNA_REPAIR	0.000999001	0.0011655	0.539734	1.4176	0	149	0.998002	0.00733952
ENSG00000272486	E2F_TARGETS	0.000999001	0.0011655	0.656563	1.74496	0	200	0.998002	0.00733952
ENSG00000272486	G2M_CHECKPOINT	0.000999001	0.0011655	0.636057	1.6902	0	199	0.998002	0.00733952
ENSG00000272486	MITOTIC_SPINDLE	0.000999001	0.0011655	0.490457	1.3033	0	199	0.998002	0.00733952
ENSG00000272486	MYC_TARGETS_V1	0.000999001	0.0011655	0.579132	1.53917	0	200	0.998002	0.00733952
ENSG00000272486	MYC_TARGETS_V2	0.000999001	0.0011655	0.601931	1.49708	0	58	0.998002	0.00733952
ENSG00000261795	DNA_REPAIR	0.000999001	0.0011655	0.491146	1.33958	0	149	0.998002	0.00733952
ENSG00000261795	E2F_TARGETS	0.000999001	0.0011655	0.627956	1.732	0	200	0.998002	0.00733952
ENSG00000261795	G2M_CHECKPOINT	0.000999001	0.0011655	0.614025	1.69346	0	199	0.998002	0.00733952
ENSG00000261795	MITOTIC_SPINDLE	0.000999001	0.0011655	0.544824	1.5026	0	199	0.998002	0.00733952
ENSG00000261795	MYC_TARGETS_V1	0.000999001	0.0011655	0.548003	1.51148	0	200	0.998002	0.00733952
ENSG00000261795	MYC_TARGETS_V2	0.000999001	0.0011655	0.559396	1.45189	0	58	0.998002	0.00733952
ENSG00000237422	DNA_REPAIR	0.00100604	0.00124113	0.664278	1.77601	0	149	0.997988	0.00733952
ENSG00000237422	E2F_TARGETS	0.001001	0.00124113	0.794102	2.14338	0	200	0.997998	0.00733952
ENSG00000237422	G2M_CHECKPOINT	0.001001	0.00124113	0.78006	2.10581	0	199	0.997998	0.00733952
ENSG00000237422	MITOTIC_SPINDLE	0.001001	0.00124113	0.580571	1.56728	0	199	0.997998	0.00733952
ENSG00000237422	MYC_TARGETS_V1	0.001001	0.00124113	0.714552	1.92867	0	200	0.997998	0.00733952
ENSG00000237422	MYC_TARGETS_V2	0.00106383	0.00124113	0.700422	1.76054	0	58	0.997872	0.00733952
ENSG00000266579	DNA_REPAIR	0.000999001	0.0011655	0.578163	1.49977	0	149	0.998002	0.00733952
ENSG00000266579	E2F_TARGETS	0.000999001	0.0011655	0.740223	1.93464	0	200	0.998002	0.00733952
ENSG00000266579	G2M_CHECKPOINT	0.000999001	0.0011655	0.707078	1.84776	0	199	0.998002	0.00733952
ENSG00000266579	MITOTIC_SPINDLE	0.000999001	0.0011655	0.560377	1.4644	0	199	0.998002	0.00733952
ENSG00000266579	MYC_TARGETS_V1	0.000999001	0.0011655	0.637743	1.6668	0	200	0.998002	0.00733952
ENSG00000266579	MYC_TARGETS_V2	0.000999001	0.0011655	0.633954	1.56916	0	58	0.998002	0.00733952
ENSG00000273341	DNA_REPAIR	0.001	0.00118564	0.701256	1.77852	0	149	0.998	0.00733952
ENSG00000273341	E2F_TARGETS	0.000999001	0.00118564	0.693031	1.77511	0	200	0.998002	0.00733952
ENSG00000273341	G2M_CHECKPOINT	0.000999001	0.00118564	0.696747	1.78417	0	199	0.998002	0.00733952
ENSG00000273341	MITOTIC_SPINDLE	0.000999001	0.00118564	0.522996	1.33924	0	199	0.998002	0.00733952
ENSG00000273341	MYC_TARGETS_V1	0.000999001	0.00118564	0.732019	1.87498	0	200	0.998002	0.00733952
ENSG00000273341	MYC_TARGETS_V2	0.00101626	0.00118564	0.728006	1.76753	0	58	0.997967	0.00733952
ENSG00000232519	DNA_REPAIR	0.000999001	0.0011655	0.550817	1.41024	0	149	0.998002	0.00733952
ENSG00000232519	E2F_TARGETS	0.000999001	0.0011655	0.690507	1.78253	0	200	0.998002	0.00733952
ENSG00000232519	G2M_CHECKPOINT	0.000999001	0.0011655	0.692475	1.78783	0	199	0.998002	0.00733952
ENSG00000232519	MITOTIC_SPINDLE	0.000999001	0.0011655	0.551352	1.42348	0	199	0.998002	0.00733952
ENSG00000232519	MYC_TARGETS_V1	0.000999001	0.0011655	0.646384	1.66863	0	200	0.998002	0.00733952
ENSG00000232519	MYC_TARGETS_V2	0.000999001	0.0011655	0.71996	1.76113	0	58	0.998002	0.00733952
ENSG00000265688	DNA_REPAIR	0.000999001	0.0011655	0.636932	1.5095	0	149	0.998002	0.00733952
ENSG00000265688	E2F_TARGETS	0.000999001	0.0011655	0.729771	1.74687	0	200	0.998002	0.00733952
ENSG00000265688	G2M_CHECKPOINT	0.000999001	0.0011655	0.705067	1.68765	0	199	0.998002	0.00733952
ENSG00000265688	MITOTIC_SPINDLE	0.000999001	0.0011655	0.575508	1.37753	0	199	0.998002	0.00733952
ENSG00000265688	MYC_TARGETS_V1	0.000999001	0.0011655	0.67569	1.61742	0	200	0.998002	0.00733952
ENSG00000265688	MYC_TARGETS_V2	0.000999001	0.0011655	0.681996	1.55738	0	58	0.998002	0.00733952
ENSG00000269019	DNA_REPAIR	0.001	0.00119048	0.621139	1.59263	0	149	0.998	0.00733952
ENSG00000269019	E2F_TARGETS	0.000999001	0.00119048	0.681702	1.75962	0	200	0.998002	0.00733952
ENSG00000269019	G2M_CHECKPOINT	0.000999001	0.00119048	0.691539	1.78512	0	199	0.998002	0.00733952
ENSG00000269019	MITOTIC_SPINDLE	0.000999001	0.00119048	0.587358	1.51619	0	199	0.998002	0.00733952
ENSG00000269019	MYC_TARGETS_V1	0.000999001	0.00119048	0.627632	1.62005	0	200	0.998002	0.00733952
ENSG00000269019	MYC_TARGETS_V2	0.00102041	0.00119048	0.60763	1.48238	0	58	0.997959	0.00733952
ENSG00000232485	DNA_REPAIR	0.000999001	0.00116667	0.649427	1.52635	0	149	0.998002	0.00733952
ENSG00000232485	E2F_TARGETS	0.000999001	0.00116667	0.643519	1.52345	0	200	0.998002	0.00733952
ENSG00000232485	G2M_CHECKPOINT	0.000999001	0.00116667	0.631265	1.49487	0	199	0.998002	0.00733952
ENSG00000232485	MITOTIC_SPINDLE	0.000999001	0.00116667	0.541378	1.28201	0	199	0.998002	0.00733952
ENSG00000232485	MYC_TARGETS_V1	0.000999001	0.00116667	0.715132	1.69298	0	200	0.998002	0.00733952
ENSG00000232485	MYC_TARGETS_V2	0.001	0.00116667	0.677739	1.53832	0	58	0.998	0.00733952
ENSG00000257023	DNA_REPAIR	0.000999001	0.00116667	0.646284	1.58739	0	149	0.998002	0.00733952
ENSG00000257023	E2F_TARGETS	0.000999001	0.00116667	0.757935	1.87751	0	200	0.998002	0.00733952
ENSG00000257023	G2M_CHECKPOINT	0.000999001	0.00116667	0.745773	1.84703	0	199	0.998002	0.00733952
ENSG00000257023	MITOTIC_SPINDLE	0.000999001	0.00116667	0.562691	1.3936	0	199	0.998002	0.00733952
ENSG00000257023	MYC_TARGETS_V1	0.000999001	0.00116667	0.711228	1.76181	0	200	0.998002	0.00733952
ENSG00000257023	MYC_TARGETS_V2	0.001	0.00116667	0.734173	1.7386	0	58	0.998	0.00733952
ENSG00000280303	DNA_REPAIR	0.000999001	0.00117608	0.565224	1.53642	0	149	0.998002	0.00733952
ENSG00000280303	E2F_TARGETS	0.000999001	0.00117608	0.523181	1.43666	0	200	0.998002	0.00733952
ENSG00000280303	G2M_CHECKPOINT	0.000999001	0.00117608	0.530627	1.45694	0	199	0.998002	0.00733952
ENSG00000280303	MITOTIC_SPINDLE	0.000999001	0.00117608	0.467808	1.28446	0	199	0.998002	0.00733952
ENSG00000280303	MYC_TARGETS_V1	0.000999001	0.00117608	0.619082	1.70001	0	200	0.998002	0.00733952
ENSG00000280303	MYC_TARGETS_V2	0.00100806	0.00117608	0.655813	1.69198	0	58	0.997984	0.00733952
ENSG00000224638	DNA_REPAIR	0.000999001	0.0011655	0.534837	1.44411	0	149	0.998002	0.00733952
ENSG00000224638	E2F_TARGETS	0.000999001	0.0011655	0.585707	1.597	0	200	0.998002	0.00733952
ENSG00000224638	G2M_CHECKPOINT	0.000999001	0.0011655	0.609258	1.66129	0	199	0.998002	0.00733952
ENSG00000224638	MITOTIC_SPINDLE	0.000999001	0.0011655	0.499582	1.36224	0	199	0.998002	0.00733952
ENSG00000224638	MYC_TARGETS_V1	0.000999001	0.0011655	0.629795	1.71721	0	200	0.998002	0.00733952
ENSG00000224638	MYC_TARGETS_V2	0.000999001	0.0011655	0.672349	1.7323	0	58	0.998002	0.00733952
ENSG00000261610	DNA_REPAIR	0.000999001	0.0011655	0.521318	1.44729	0	149	0.998002	0.00733952
ENSG00000261610	E2F_TARGETS	0.000999001	0.0011655	0.639566	1.79684	0	200	0.998002	0.00733952
ENSG00000261610	G2M_CHECKPOINT	0.000999001	0.0011655	0.637708	1.79118	0	199	0.998002	0.00733952
ENSG00000261610	MITOTIC_SPINDLE	0.000999001	0.0011655	0.546306	1.53445	0	199	0.998002	0.00733952
ENSG00000261610	MYC_TARGETS_V1	0.000999001	0.0011655	0.582188	1.63564	0	200	0.998002	0.00733952
ENSG00000261610	MYC_TARGETS_V2	0.000999001	0.0011655	0.597352	1.58067	0	58	0.998002	0.00733952
ENSG00000250838	DNA_REPAIR	0.001	0.00117608	0.613726	1.55927	0	149	0.998	0.00733952
ENSG00000250838	E2F_TARGETS	0.000999001	0.00117608	0.648271	1.65917	0	200	0.998002	0.00733952
ENSG00000250838	G2M_CHECKPOINT	0.000999001	0.00117608	0.638787	1.63493	0	199	0.998002	0.00733952
ENSG00000250838	MYC_TARGETS_V1	0.000999001	0.00117608	0.714777	1.82938	0	200	0.998002	0.00733952
ENSG00000250838	MYC_TARGETS_V2	0.00100806	0.00117608	0.735682	1.79707	0	58	0.997984	0.00733952
ENSG00000250838	UNFOLDED_PROTEIN_RESPONSE	0.001	0.00117608	0.541059	1.36715	0	112	0.998	0.00733952
ENSG00000254607	DNA_REPAIR	0.00101317	0.00110619	-0.542415	-1.60682	0	149	-0.997974	0.00733952
ENSG00000254607	E2F_TARGETS	0.00100908	0.00110619	-0.555031	-1.66596	0	200	-0.997982	0.00733952
ENSG00000254607	G2M_CHECKPOINT	0.00100908	0.00110619	-0.580137	-1.73989	0	199	-0.997982	0.00733952
ENSG00000254607	MITOTIC_SPINDLE	0.00100908	0.00110619	-0.543174	-1.62904	0	199	-0.997982	0.00733952
ENSG00000254607	MYC_TARGETS_V1	0.00100908	0.00110619	-0.690256	-2.07185	0	200	-0.997982	0.00733952
ENSG00000254607	MYC_TARGETS_V2	0.00110619	0.00110619	-0.734406	-1.99843	0	58	-0.997788	0.00733952
ENSG00000254607	UNFOLDED_PROTEIN_RESPONSE	0.00103093	0.00110619	-0.561941	-1.62866	0	112	-0.997938	0.00733952
ENSG00000230177	DNA_REPAIR	0.000999001	0.0011655	0.627855	1.48495	0	149	0.998002	0.00733952
ENSG00000230177	E2F_TARGETS	0.000999001	0.0011655	0.680261	1.62102	0	200	0.998002	0.00733952
ENSG00000230177	G2M_CHECKPOINT	0.000999001	0.0011655	0.657218	1.56594	0	199	0.998002	0.00733952
ENSG00000230177	MITOTIC_SPINDLE	0.000999001	0.0011655	0.563087	1.34165	0	199	0.998002	0.00733952
ENSG00000230177	MYC_TARGETS_V1	0.000999001	0.0011655	0.69116	1.64699	0	200	0.998002	0.00733952
ENSG00000230177	MYC_TARGETS_V2	0.000999001	0.0011655	0.649834	1.48229	0	58	0.998002	0.00733952
ENSG00000231149	DNA_REPAIR	0.000999001	0.00116667	0.538785	1.36246	0	149	0.998002	0.00733952
ENSG00000231149	E2F_TARGETS	0.000999001	0.00116667	0.646099	1.64972	0	200	0.998002	0.00733952
ENSG00000231149	G2M_CHECKPOINT	0.000999001	0.00116667	0.652683	1.66657	0	199	0.998002	0.00733952
ENSG00000231149	MITOTIC_SPINDLE	0.000999001	0.00116667	0.541438	1.38251	0	199	0.998002	0.00733952
ENSG00000231149	MYC_TARGETS_V1	0.000999001	0.00116667	0.626515	1.59971	0	200	0.998002	0.00733952
ENSG00000231149	MYC_TARGETS_V2	0.001	0.00116667	0.597495	1.44674	0	58	0.998	0.00733952
ENSG00000249173	DNA_REPAIR	0.0011325	0.00123153	-0.582319	-1.77037	0	149	-0.997735	0.00733952
ENSG00000249173	E2F_TARGETS	0.00108814	0.00123153	-0.579034	-1.8169	0	200	-0.997824	0.00733952
ENSG00000249173	G2M_CHECKPOINT	0.00108696	0.00123153	-0.578202	-1.81475	0	199	-0.997826	0.00733952
ENSG00000249173	MITOTIC_SPINDLE	0.00108696	0.00123153	-0.494206	-1.55112	0	199	-0.997826	0.00733952
ENSG00000249173	MYC_TARGETS_V1	0.00108814	0.00123153	-0.716997	-2.24981	0	200	-0.997824	0.00733952
ENSG00000249173	MYC_TARGETS_V2	0.00123153	0.00123153	-0.704011	-1.90913	0	58	-0.997537	0.00733952
ENSG00000249464	UNFOLDED_PROTEIN_RESPONSE	0.00116144	0.00123153	-0.555632	-1.6396	0	112	-0.997677	0.00733952
ENSG00000228124	DNA_REPAIR	0.000999001	0.0011655	0.563674	1.54737	0	149	0.998002	0.00733952
ENSG00000228124	E2F_TARGETS	0.000999001	0.0011655	0.679303	1.88268	0	200	0.998002	0.00733952
ENSG00000228124	G2M_CHECKPOINT	0.000999001	0.0011655	0.660057	1.82915	0	199	0.998002	0.00733952
ENSG00000228124	MITOTIC_SPINDLE	0.000999001	0.0011655	0.537162	1.48858	0	199	0.998002	0.00733952
ENSG00000228124	MYC_TARGETS_V1	0.000999001	0.0011655	0.603296	1.67202	0	200	0.998002	0.00733952
ENSG00000228124	MYC_TARGETS_V2	0.000999001	0.0011655	0.563578	1.47086	0	58	0.998002	0.00733952
ENSG00000267439	DNA_REPAIR	0.000999001	0.0011655	0.636161	1.59893	0	149	0.998002	0.00733952
ENSG00000267439	E2F_TARGETS	0.000999001	0.0011655	0.706029	1.78633	0	200	0.998002	0.00733952
ENSG00000267439	G2M_CHECKPOINT	0.000999001	0.0011655	0.6736	1.70425	0	199	0.998002	0.00733952
ENSG00000267439	MITOTIC_SPINDLE	0.000999001	0.0011655	0.552636	1.3982	0	199	0.998002	0.00733952
ENSG00000267439	MYC_TARGETS_V1	0.000999001	0.0011655	0.660451	1.67101	0	200	0.998002	0.00733952
ENSG00000229589	MYC_TARGETS_V2	0.000999001	0.0011655	0.610831	1.47705	0	58	0.998002	0.00733952
ENSG00000261428	DNA_REPAIR	0.000999001	0.000999001	0.608469	1.5215	0	149	0.998002	0.00733952
ENSG00000261428	E2F_TARGETS	0.000999001	0.000999001	0.605728	1.52596	0	200	0.998002	0.00733952
ENSG00000261428	G2M_CHECKPOINT	0.000999001	0.000999001	0.617459	1.55508	0	199	0.998002	0.00733952
ENSG00000261428	MITOTIC_SPINDLE	0.000999001	0.000999001	0.550881	1.3874	0	199	0.998002	0.00733952
ENSG00000261428	MYC_TARGETS_V1	0.000999001	0.000999001	0.68489	1.72538	0	200	0.998002	0.00733952
ENSG00000261428	MYC_TARGETS_V2	0.000999001	0.000999001	0.686768	1.65145	0	58	0.998002	0.00733952
ENSG00000261428	UNFOLDED_PROTEIN_RESPONSE	0.000999001	0.000999001	0.563355	1.39663	0	112	0.998002	0.00733952
ENSG00000275223	DNA_REPAIR	0.000999001	0.00117371	0.625826	1.54395	0	149	0.998002	0.00733952
ENSG00000275223	E2F_TARGETS	0.000999001	0.00117371	0.772607	1.92715	0	200	0.998002	0.00733952
ENSG00000275223	G2M_CHECKPOINT	0.000999001	0.00117371	0.743596	1.85394	0	199	0.998002	0.00733952
ENSG00000275223	MITOTIC_SPINDLE	0.000999001	0.00117371	0.615656	1.53496	0	199	0.998002	0.00733952
ENSG00000275223	MYC_TARGETS_V1	0.000999001	0.00117371	0.67746	1.68982	0	200	0.998002	0.00733952
ENSG00000275223	MYC_TARGETS_V2	0.00100604	0.00117371	0.692134	1.65641	0	58	0.997988	0.00733952
ENSG00000249375	DNA_REPAIR	0.000999001	0.00117845	0.635228	1.63899	0	149	0.998002	0.00733952
ENSG00000249375	E2F_TARGETS	0.000999001	0.00117845	0.663234	1.72739	0	200	0.998002	0.00733952
ENSG00000249375	G2M_CHECKPOINT	0.000999001	0.00117845	0.648529	1.68943	0	199	0.998002	0.00733952
ENSG00000249375	MYC_TARGETS_V1	0.000999001	0.00117845	0.747575	1.94705	0	200	0.998002	0.00733952
ENSG00000249375	MYC_TARGETS_V2	0.0010101	0.00117845	0.788266	1.93432	0	58	0.99798	0.00733952
ENSG00000249375	UNFOLDED_PROTEIN_RESPONSE	0.001	0.00117845	0.583417	1.48748	0	112	0.998	0.00733952
ENSG00000142396	DNA_REPAIR	0.000999001	0.0011655	0.568889	1.38323	0	149	0.998002	0.00733952
ENSG00000142396	E2F_TARGETS	0.000999001	0.0011655	0.664751	1.62734	0	200	0.998002	0.00733952
ENSG00000142396	G2M_CHECKPOINT	0.000999001	0.0011655	0.653911	1.60076	0	199	0.998002	0.00733952
ENSG00000142396	MITOTIC_SPINDLE	0.000999001	0.0011655	0.577159	1.41287	0	199	0.998002	0.00733952
ENSG00000142396	MYC_TARGETS_V1	0.000999001	0.0011655	0.577006	1.41254	0	200	0.998002	0.00733952
ENSG00000142396	UNFOLDED_PROTEIN_RESPONSE	0.000999001	0.0011655	0.555295	1.33671	0	112	0.998002	0.00733952
ENSG00000235052	DNA_REPAIR	0.000999001	0.00117018	0.516219	1.39709	0	149	0.998002	0.00733952
ENSG00000235052	E2F_TARGETS	0.000999001	0.00117018	0.645523	1.76756	0	200	0.998002	0.00733952
ENSG00000233725	G2M_CHECKPOINT	0.000999001	0.00117018	0.655823	1.79498	0	199	0.998002	0.00733952
ENSG00000235052	MITOTIC_SPINDLE	0.000999001	0.00117018	0.517067	1.41521	0	199	0.998002	0.00733952
ENSG00000235052	MYC_TARGETS_V1	0.000999001	0.00117018	0.610792	1.67245	0	200	0.998002	0.00733952
ENSG00000235052	MYC_TARGETS_V2	0.00100301	0.00117018	0.614419	1.59416	0	58	0.997994	0.00733952
ENSG00000255237	DNA_REPAIR	0.000999001	0.001169	0.624824	1.53446	0	149	0.998002	0.00733952
ENSG00000255237	E2F_TARGETS	0.000999001	0.001169	0.632509	1.56311	0	200	0.998002	0.00733952
ENSG00000255237	G2M_CHECKPOINT	0.000999001	0.001169	0.602077	1.48763	0	199	0.998002	0.00733952
ENSG00000255237	MITOTIC_SPINDLE	0.000999001	0.001169	0.5224	1.29076	0	199	0.998002	0.00733952
ENSG00000255237	MYC_TARGETS_V1	0.000999001	0.001169	0.613923	1.51717	0	200	0.998002	0.00733952
ENSG00000246985	MYC_TARGETS_V2	0.001002	0.001169	0.651358	1.54327	0	58	0.997996	0.00733952
ENSG00000276533	DNA_REPAIR	0.00100604	0.00120523	0.627576	1.67579	0	149	0.997988	0.00733952
ENSG00000276533	E2F_TARGETS	0.000999001	0.00120523	0.755021	2.0472	0	200	0.998002	0.00733952
ENSG00000276533	G2M_CHECKPOINT	0.000999001	0.00120523	0.735656	1.99454	0	199	0.998002	0.00733952
ENSG00000276533	MITOTIC_SPINDLE	0.000999001	0.00120523	0.529583	1.43583	0	199	0.998002	0.00733952
ENSG00000276533	MYC_TARGETS_V1	0.000999001	0.00120523	0.691673	1.87544	0	200	0.998002	0.00733952
ENSG00000276533	MYC_TARGETS_V2	0.00103306	0.00120523	0.651499	1.63981	0	58	0.997934	0.00733952
ENSG00000276529	DNA_REPAIR	0.001	0.00120151	0.69283	1.66186	0	149	0.998	0.00733952
ENSG00000276529	E2F_TARGETS	0.000999001	0.00120151	0.773322	1.86795	0	200	0.998002	0.00733952
ENSG00000276529	G2M_CHECKPOINT	0.000999001	0.00120151	0.735852	1.77742	0	199	0.998002	0.00733952
ENSG00000276529	MITOTIC_SPINDLE	0.000999001	0.00120151	0.571854	1.38129	0	199	0.998002	0.00733952
ENSG00000276529	MYC_TARGETS_V1	0.000999001	0.00120151	0.714752	1.72647	0	200	0.998002	0.00733952
ENSG00000276529	MYC_TARGETS_V2	0.00102987	0.00120151	0.720637	1.65066	0	58	0.99794	0.00733952
ENSG00000255992	DNA_REPAIR	0.000999001	0.0011655	0.534476	1.37432	0	149	0.998002	0.00733952
ENSG00000255992	E2F_TARGETS	0.000999001	0.0011655	0.727911	1.88899	0	200	0.998002	0.00733952
ENSG00000255992	G2M_CHECKPOINT	0.000999001	0.0011655	0.713758	1.85177	0	199	0.998002	0.00733952
ENSG00000255992	MITOTIC_SPINDLE	0.000999001	0.0011655	0.575419	1.49287	0	199	0.998002	0.00733952
ENSG00000255992	MYC_TARGETS_V1	0.000999001	0.0011655	0.577576	1.49886	0	200	0.998002	0.00733952
ENSG00000255992	UNFOLDED_PROTEIN_RESPONSE	0.000999001	0.0011655	0.528784	1.34103	0	112	0.998002	0.00733952
ENSG00000224292	DNA_REPAIR	0.000999001	0.0011655	0.56585	1.43671	0	149	0.998002	0.00733952
ENSG00000224292	E2F_TARGETS	0.000999001	0.0011655	0.713307	1.82583	0	200	0.998002	0.00733952
ENSG00000224292	G2M_CHECKPOINT	0.000999001	0.0011655	0.685967	1.7558	0	199	0.998002	0.00733952
ENSG00000224292	MITOTIC_SPINDLE	0.000999001	0.0011655	0.519671	1.33015	0	199	0.998002	0.00733952
ENSG00000224292	MYC_TARGETS_V1	0.000999001	0.0011655	0.587466	1.50372	0	200	0.998002	0.00733952
ENSG00000224292	MYC_TARGETS_V2	0.000999001	0.0011655	0.590631	1.45071	0	58	0.998002	0.00733952
ENSG00000270883	DNA_REPAIR	0.001002	0.00121909	0.535112	1.58362	0	149	0.997996	0.00733952
ENSG00000270883	E2F_TARGETS	0.001001	0.00121909	0.58598	1.74874	0	200	0.997998	0.00733952
ENSG00000270883	G2M_CHECKPOINT	0.001001	0.00121909	0.568129	1.69406	0	199	0.997998	0.00733952
ENSG00000270883	MYC_TARGETS_V1	0.001001	0.00121909	0.611915	1.82613	0	200	0.997998	0.00733952
ENSG00000270883	MYC_TARGETS_V2	0.00104493	0.00121909	0.584928	1.62254	0	58	0.99791	0.00733952
ENSG00000270883	UNFOLDED_PROTEIN_RESPONSE	0.00100604	0.00121909	0.53509	1.56091	0	112	0.997988	0.00733952
ENSG00000260288	DNA_REPAIR	0.000999001	0.001169	0.637774	1.54786	0	149	0.998002	0.00733952
ENSG00000260288	E2F_TARGETS	0.000999001	0.001169	0.679588	1.66311	0	200	0.998002	0.00733952
ENSG00000260288	G2M_CHECKPOINT	0.000999001	0.001169	0.641148	1.56869	0	199	0.998002	0.00733952
ENSG00000260288	MITOTIC_SPINDLE	0.000999001	0.001169	0.529838	1.29635	0	199	0.998002	0.00733952
ENSG00000260288	MYC_TARGETS_V1	0.000999001	0.001169	0.616787	1.50942	0	200	0.998002	0.00733952
ENSG00000260288	MYC_TARGETS_V2	0.001002	0.001169	0.604649	1.41137	0	58	0.997996	0.00733952
ENSG00000229728	DNA_REPAIR	0.000999001	0.0011655	0.596527	1.4746	0	149	0.998002	0.00733952
ENSG00000229728	E2F_TARGETS	0.000999001	0.0011655	0.693767	1.73178	0	200	0.998002	0.00733952
ENSG00000229728	G2M_CHECKPOINT	0.000999001	0.0011655	0.662936	1.65436	0	199	0.998002	0.00733952
ENSG00000229728	MITOTIC_SPINDLE	0.000999001	0.0011655	0.535329	1.33592	0	199	0.998002	0.00733952
ENSG00000229728	MYC_TARGETS_V1	0.000999001	0.0011655	0.653633	1.6316	0	200	0.998002	0.00733952
ENSG00000229728	MYC_TARGETS_V2	0.000999001	0.0011655	0.609543	1.45273	0	58	0.998002	0.00733952
ENSG00000196756	DNA_REPAIR	0.000999001	0.00117845	0.647355	1.57465	0	149	0.998002	0.00733952
ENSG00000196756	E2F_TARGETS	0.000999001	0.00117845	0.671937	1.64864	0	200	0.998002	0.00733952
ENSG00000196756	G2M_CHECKPOINT	0.000999001	0.00117845	0.692332	1.69854	0	199	0.998002	0.00733952
ENSG00000196756	MYC_TARGETS_V1	0.000999001	0.00117845	0.741534	1.81941	0	200	0.998002	0.00733952
ENSG00000196756	MYC_TARGETS_V2	0.0010101	0.00117845	0.773703	1.8095	0	58	0.99798	0.00733952
ENSG00000196756	UNFOLDED_PROTEIN_RESPONSE	0.001	0.00117845	0.607529	1.45892	0	112	0.998	0.00733952
ENSG00000243384	DNA_REPAIR	0.00108108	0.00119904	-0.554069	-1.7789	0	149	-0.997838	0.00733952
ENSG00000243384	E2F_TARGETS	0.00105708	0.00119904	-0.58854	-1.93338	0	200	-0.997886	0.00733952
ENSG00000243384	G2M_CHECKPOINT	0.00106045	0.00119904	-0.610648	-2.0034	0	199	-0.997879	0.00733952
ENSG00000243384	MITOTIC_SPINDLE	0.00106045	0.00119904	-0.466349	-1.52998	0	199	-0.997879	0.00733952
ENSG00000243384	MYC_TARGETS_V1	0.00105708	0.00119904	-0.623076	-2.04683	0	200	-0.997886	0.00733952
ENSG00000243384	MYC_TARGETS_V2	0.00119904	0.00119904	-0.559071	-1.61348	0	58	-0.997602	0.00733952
ENSG00000243384	UNFOLDED_PROTEIN_RESPONSE	0.00111857	0.00119904	-0.543471	-1.69166	0	112	-0.997763	0.00733952
ENSG00000183154	DNA_REPAIR	0.00102145	0.00111111	-0.610495	-1.69056	0	149	-0.997957	0.00733952
ENSG00000183154	E2F_TARGETS	0.00100604	0.00111111	-0.752788	-2.11728	0	200	-0.997988	0.00733952
ENSG00000183154	G2M_CHECKPOINT	0.00100705	0.00111111	-0.735858	-2.06851	0	199	-0.997986	0.00733952
ENSG00000183154	MITOTIC_SPINDLE	0.00100705	0.00111111	-0.600269	-1.68737	0	199	-0.997986	0.00733952
ENSG00000183154	MYC_TARGETS_V1	0.00100604	0.00111111	-0.712004	-2.00257	0	200	-0.997988	0.00733952
ENSG00000183154	MYC_TARGETS_V2	0.00111111	0.00111111	-0.65473	-1.67846	0	58	-0.997778	0.00733952
ENSG00000183154	UNFOLDED_PROTEIN_RESPONSE	0.00103306	0.00111111	-0.577975	-1.56939	0	112	-0.997934	0.00733952
ENSG00000233038	DNA_REPAIR	0.000999001	0.000999001	0.459795	1.3035	0	149	0.998002	0.00733952
ENSG00000233038	E2F_TARGETS	0.000999001	0.000999001	0.554153	1.5824	0	200	0.998002	0.00733952
ENSG00000233038	G2M_CHECKPOINT	0.000999001	0.000999001	0.598211	1.70802	0	199	0.998002	0.00733952
ENSG00000233038	MITOTIC_SPINDLE	0.000999001	0.000999001	0.516337	1.47425	0	199	0.998002	0.00733952
ENSG00000233038	MYC_TARGETS_V1	0.000999001	0.000999001	0.534605	1.52658	0	200	0.998002	0.00733952
ENSG00000233038	MYC_TARGETS_V2	0.000999001	0.000999001	0.548067	1.47629	0	58	0.998002	0.00733952
ENSG00000233038	UNFOLDED_PROTEIN_RESPONSE	0.000999001	0.000999001	0.486616	1.36688	0	112	0.998002	0.00733952
ENSG00000246334	DNA_REPAIR	0.000999001	0.00100402	0.581379	1.46943	0	149	0.998002	0.00733952
ENSG00000246334	E2F_TARGETS	0.000999001	0.00100402	0.677699	1.72387	0	200	0.998002	0.00733952
ENSG00000246334	G2M_CHECKPOINT	0.000999001	0.00100402	0.674107	1.71455	0	199	0.998002	0.00733952
ENSG00000246334	MITOTIC_SPINDLE	0.000999001	0.00100402	0.561329	1.4277	0	199	0.998002	0.00733952
ENSG00000246334	MYC_TARGETS_V1	0.000999001	0.00100402	0.639745	1.62733	0	200	0.998002	0.00733952
ENSG00000246334	MYC_TARGETS_V2	0.00100402	0.00100402	0.691699	1.67832	0	58	0.997992	0.00733952
ENSG00000246334	UNFOLDED_PROTEIN_RESPONSE	0.000999001	0.00100402	0.553308	1.38355	0	112	0.998002	0.00733952
ENSG00000273786	DNA_REPAIR	0.000999001	0.0011655	0.623143	1.48581	0	149	0.998002	0.00733952
ENSG00000273786	E2F_TARGETS	0.000999001	0.0011655	0.787532	1.897	0	200	0.998002	0.00733952
ENSG00000273786	G2M_CHECKPOINT	0.000999001	0.0011655	0.773815	1.86389	0	199	0.998002	0.00733952
ENSG00000273786	MITOTIC_SPINDLE	0.000999001	0.0011655	0.603544	1.45375	0	199	0.998002	0.00733952
ENSG00000273786	MYC_TARGETS_V1	0.000999001	0.0011655	0.696001	1.67652	0	200	0.998002	0.00733952
ENSG00000273786	MYC_TARGETS_V2	0.000999001	0.0011655	0.633508	1.45533	0	58	0.998002	0.00733952
ENSG00000227540	DNA_REPAIR	0.000999001	0.00116667	0.649793	1.61088	0	149	0.998002	0.00733952
ENSG00000227540	E2F_TARGETS	0.000999001	0.00116667	0.71547	1.7897	0	200	0.998002	0.00733952
ENSG00000227540	G2M_CHECKPOINT	0.000999001	0.00116667	0.716833	1.79311	0	199	0.998002	0.00733952
ENSG00000227540	MITOTIC_SPINDLE	0.000999001	0.00116667	0.563852	1.41044	0	199	0.998002	0.00733952
ENSG00000227540	MYC_TARGETS_V1	0.000999001	0.00116667	0.67606	1.69112	0	200	0.998002	0.00733952
ENSG00000227540	MYC_TARGETS_V2	0.001	0.00116667	0.64556	1.53865	0	58	0.998	0.00733952
ENSG00000266126	DNA_REPAIR	0.000999001	0.00116667	0.489969	1.38886	0	149	0.998002	0.00733952
ENSG00000266126	E2F_TARGETS	0.000999001	0.00116667	0.542906	1.55832	0	200	0.998002	0.00733952
ENSG00000266126	G2M_CHECKPOINT	0.000999001	0.00116667	0.547913	1.57211	0	199	0.998002	0.00733952
ENSG00000266126	MITOTIC_SPINDLE	0.000999001	0.00116667	0.457922	1.3139	0	199	0.998002	0.00733952
ENSG00000259527	MYC_TARGETS_V1	0.000999001	0.00116667	0.56323	1.61665	0	200	0.998002	0.00733952
ENSG00000266126	MYC_TARGETS_V2	0.001	0.00116667	0.533709	1.4302	0	58	0.998	0.00733952
ENSG00000267480	DNA_REPAIR	0.000999001	0.0011655	0.568969	1.46615	0	149	0.998002	0.00733952
ENSG00000267480	E2F_TARGETS	0.000999001	0.0011655	0.726827	1.89093	0	200	0.998002	0.00733952
ENSG00000267480	G2M_CHECKPOINT	0.000999001	0.0011655	0.709389	1.84493	0	199	0.998002	0.00733952
ENSG00000267480	MITOTIC_SPINDLE	0.000999001	0.0011655	0.550641	1.43207	0	199	0.998002	0.00733952
ENSG00000267480	MYC_TARGETS_V1	0.000999001	0.0011655	0.655001	1.70407	0	200	0.998002	0.00733952
ENSG00000267480	MYC_TARGETS_V2	0.000999001	0.0011655	0.582345	1.43814	0	58	0.998002	0.00733952
ENSG00000267014	DNA_REPAIR	0.000999001	0.00117018	0.587383	1.45358	0	149	0.998002	0.00733952
ENSG00000267014	E2F_TARGETS	0.000999001	0.00117018	0.681688	1.70143	0	200	0.998002	0.00733952
ENSG00000267014	G2M_CHECKPOINT	0.000999001	0.00117018	0.683947	1.7075	0	199	0.998002	0.00733952
ENSG00000267014	MITOTIC_SPINDLE	0.000999001	0.00117018	0.525925	1.31299	0	199	0.998002	0.00733952
ENSG00000267014	MYC_TARGETS_V1	0.000999001	0.00117018	0.666947	1.66463	0	200	0.998002	0.00733952
ENSG00000267014	MYC_TARGETS_V2	0.00100301	0.00117018	0.658384	1.56318	0	58	0.997994	0.00733952
ENSG00000235612	DNA_REPAIR	0.0010395	0.00115473	-0.553461	-1.81455	0	149	-0.997921	0.00733952
ENSG00000235612	E2F_TARGETS	0.00101626	0.00115473	-0.519105	-1.73596	0	200	-0.997967	0.00733952
ENSG00000235612	G2M_CHECKPOINT	0.00101317	0.00115473	-0.494666	-1.65536	0	199	-0.997974	0.00733952
ENSG00000235612	MITOTIC_SPINDLE	0.00101317	0.00115473	-0.485768	-1.62558	0	199	-0.997974	0.00733952
ENSG00000235612	MYC_TARGETS_V1	0.00101626	0.00115473	-0.64851	-2.1687	0	200	-0.997967	0.00733952
ENSG00000235612	MYC_TARGETS_V2	0.00115473	0.00115473	-0.618658	-1.84803	0	58	-0.997691	0.00733952
ENSG00000235612	UNFOLDED_PROTEIN_RESPONSE	0.00105263	0.00115473	-0.579074	-1.86864	0	112	-0.997895	0.00733952
ENSG00000270049	DNA_REPAIR	0.000999001	0.0011655	0.613569	1.5824	0	149	0.998002	0.00733952
ENSG00000270049	E2F_TARGETS	0.000999001	0.0011655	0.641387	1.66971	0	200	0.998002	0.00733952
ENSG00000270049	G2M_CHECKPOINT	0.000999001	0.0011655	0.627182	1.63246	0	199	0.998002	0.00733952
ENSG00000270049	MITOTIC_SPINDLE	0.000999001	0.0011655	0.504679	1.3136	0	199	0.998002	0.00733952
ENSG00000270049	MYC_TARGETS_V1	0.000999001	0.0011655	0.655646	1.70683	0	200	0.998002	0.00733952
ENSG00000270049	MYC_TARGETS_V2	0.000999001	0.0011655	0.59857	1.47804	0	58	0.998002	0.00733952
ENSG00000233365	DNA_REPAIR	0.000999001	0.0011655	0.532197	1.475	0	149	0.998002	0.00733952
ENSG00000233365	E2F_TARGETS	0.000999001	0.0011655	0.618338	1.73548	0	200	0.998002	0.00733952
ENSG00000233365	G2M_CHECKPOINT	0.000999001	0.0011655	0.606817	1.70288	0	199	0.998002	0.00733952
ENSG00000233365	MITOTIC_SPINDLE	0.000999001	0.0011655	0.453792	1.27345	0	199	0.998002	0.00733952
ENSG00000233365	MYC_TARGETS_V1	0.000999001	0.0011655	0.581357	1.63168	0	200	0.998002	0.00733952
ENSG00000233365	MYC_TARGETS_V2	0.000999001	0.0011655	0.546857	1.4508	0	58	0.998002	0.00733952
ENSG00000229782	DNA_REPAIR	0.00103734	0.00111111	-0.518363	-1.56993	0	149	-0.997925	0.00733952
ENSG00000229782	E2F_TARGETS	0.00101112	0.00111111	-0.769177	-2.39619	0	200	-0.997978	0.00733952
ENSG00000229782	G2M_CHECKPOINT	0.00101729	0.00111111	-0.784396	-2.43755	0	199	-0.997965	0.00733952
ENSG00000229782	MITOTIC_SPINDLE	0.00101729	0.00111111	-0.628027	-1.95163	0	199	-0.997965	0.00733952
ENSG00000229782	MYC_TARGETS_V1	0.00101112	0.00111111	-0.695716	-2.16734	0	200	-0.997978	0.00733952
ENSG00000229782	MYC_TARGETS_V2	0.00111111	0.00111111	-0.647005	-1.81474	0	58	-0.997778	0.00733952
ENSG00000229782	UNFOLDED_PROTEIN_RESPONSE	0.00104493	0.00111111	-0.547404	-1.63227	0	112	-0.99791	0.00733952
ENSG00000229983	DNA_REPAIR	0.000999001	0.00117964	0.643655	1.59091	0	149	0.998002	0.00733952
ENSG00000229983	E2F_TARGETS	0.000999001	0.00117964	0.755797	1.88126	0	200	0.998002	0.00733952
ENSG00000229983	G2M_CHECKPOINT	0.000999001	0.00117964	0.741663	1.84564	0	199	0.998002	0.00733952
ENSG00000229983	MITOTIC_SPINDLE	0.000999001	0.00117964	0.586258	1.45891	0	199	0.998002	0.00733952
ENSG00000229983	MYC_TARGETS_V1	0.000999001	0.00117964	0.67079	1.66967	0	200	0.998002	0.00733952
ENSG00000229983	MYC_TARGETS_V2	0.00101112	0.00117964	0.679922	1.623	0	58	0.997978	0.00733952
ENSG00000248528	DNA_REPAIR	0.00100806	0.00125448	0.581969	1.60874	0	149	0.997984	0.00733952
ENSG00000248528	E2F_TARGETS	0.001	0.00125448	0.613218	1.71137	0	200	0.998	0.00733952
ENSG00000248528	G2M_CHECKPOINT	0.000999001	0.00125448	0.620545	1.73177	0	199	0.998002	0.00733952
ENSG00000248528	MYC_TARGETS_V1	0.001	0.00125448	0.705987	1.97027	0	200	0.998	0.00733952
ENSG00000248528	MYC_TARGETS_V2	0.00107527	0.00125448	0.755879	1.93736	0	58	0.997849	0.00733952
ENSG00000248528	UNFOLDED_PROTEIN_RESPONSE	0.00101729	0.00125448	0.595407	1.61938	0	112	0.997965	0.00733952
ENSG00000261241	DNA_REPAIR	0.00102669	0.00116279	-0.570064	-1.82399	0	149	-0.997947	0.00733952
ENSG00000261241	E2F_TARGETS	0.00101833	0.00116279	-0.672011	-2.17822	0	200	-0.997963	0.00733952
ENSG00000261241	G2M_CHECKPOINT	0.00101729	0.00116279	-0.611941	-1.98295	0	199	-0.997965	0.00733952
ENSG00000261241	MITOTIC_SPINDLE	0.00101729	0.00116279	-0.458481	-1.48568	0	199	-0.997965	0.00733952
ENSG00000261241	MYC_TARGETS_V1	0.00101833	0.00116279	-0.69968	-2.2679	0	200	-0.997963	0.00733952
ENSG00000261241	MYC_TARGETS_V2	0.00116279	0.00116279	-0.733013	-2.12076	0	58	-0.997674	0.00733952
ENSG00000261241	UNFOLDED_PROTEIN_RESPONSE	0.00106383	0.00116279	-0.527061	-1.64691	0	112	-0.997872	0.00733952
ENSG00000267397	DNA_REPAIR	0.000999001	0.0011655	0.483483	1.29824	0	149	0.998002	0.00733952
ENSG00000267397	E2F_TARGETS	0.000999001	0.0011655	0.638031	1.73149	0	200	0.998002	0.00733952
ENSG00000267397	G2M_CHECKPOINT	0.000999001	0.0011655	0.639102	1.73432	0	199	0.998002	0.00733952
ENSG00000267397	MITOTIC_SPINDLE	0.000999001	0.0011655	0.528919	1.43532	0	199	0.998002	0.00733952
ENSG00000267397	MYC_TARGETS_V1	0.000999001	0.0011655	0.573764	1.55709	0	200	0.998002	0.00733952
ENSG00000267397	UNFOLDED_PROTEIN_RESPONSE	0.000999001	0.0011655	0.513393	1.36094	0	112	0.998002	0.00733952
ENSG00000253522	DNA_REPAIR	0.000999001	0.0011655	0.579732	1.4269	0	149	0.998002	0.00733952
ENSG00000253522	E2F_TARGETS	0.000999001	0.0011655	0.626436	1.55351	0	200	0.998002	0.00733952
ENSG00000253522	G2M_CHECKPOINT	0.000999001	0.0011655	0.619642	1.5369	0	199	0.998002	0.00733952
ENSG00000253522	MITOTIC_SPINDLE	0.000999001	0.0011655	0.529172	1.31251	0	199	0.998002	0.00733952
ENSG00000253522	MYC_TARGETS_V1	0.000999001	0.0011655	0.636105	1.57749	0	200	0.998002	0.00733952
ENSG00000253522	MYC_TARGETS_V2	0.000999001	0.0011655	0.597948	1.40834	0	58	0.998002	0.00733952
ENSG00000223478	DNA_REPAIR	0.001002	0.00120898	0.704133	1.77285	0	149	0.997996	0.00733952
ENSG00000223478	E2F_TARGETS	0.000999001	0.00120898	0.75536	1.91099	0	200	0.998002	0.00733952
ENSG00000223478	G2M_CHECKPOINT	0.000999001	0.00120898	0.728598	1.843	0	199	0.998002	0.00733952
ENSG00000223478	MYC_TARGETS_V1	0.000999001	0.00120898	0.697882	1.76557	0	200	0.998002	0.00733952
ENSG00000223478	MYC_TARGETS_V2	0.00103627	0.00120898	0.664853	1.59904	0	58	0.997927	0.00733952
ENSG00000223478	UNFOLDED_PROTEIN_RESPONSE	0.00100604	0.00120898	0.600453	1.50374	0	112	0.997988	0.00733952
ENSG00000226067	DNA_REPAIR	0.000999001	0.00116783	0.603421	1.51076	0	149	0.998002	0.00733952
ENSG00000226067	E2F_TARGETS	0.000999001	0.00116783	0.666772	1.69033	0	200	0.998002	0.00733952
ENSG00000235531	G2M_CHECKPOINT	0.000999001	0.00116783	0.68	1.72296	0	199	0.998002	0.00733952
ENSG00000226067	MITOTIC_SPINDLE	0.000999001	0.00116783	0.521457	1.32125	0	199	0.998002	0.00733952
ENSG00000226067	MYC_TARGETS_V1	0.000999001	0.00116783	0.658293	1.66883	0	200	0.998002	0.00733952
ENSG00000226067	MYC_TARGETS_V2	0.001001	0.00116783	0.609229	1.4687	0	58	0.997998	0.00733952
ENSG00000233154	DNA_REPAIR	0.000999001	0.0011655	0.572874	1.40786	0	149	0.998002	0.00733952
ENSG00000233154	E2F_TARGETS	0.000999001	0.0011655	0.68278	1.69243	0	200	0.998002	0.00733952
ENSG00000233154	G2M_CHECKPOINT	0.000999001	0.0011655	0.6746	1.67194	0	199	0.998002	0.00733952
ENSG00000233154	MITOTIC_SPINDLE	0.000999001	0.0011655	0.520572	1.2902	0	199	0.998002	0.00733952
ENSG00000233154	MYC_TARGETS_V1	0.000999001	0.0011655	0.630118	1.5619	0	200	0.998002	0.00733952
ENSG00000233154	MYC_TARGETS_V2	0.000999001	0.0011655	0.608997	1.43374	0	58	0.998002	0.00733952
ENSG00000234741	DNA_REPAIR	0.001001	0.00121149	0.656231	1.56301	0	149	0.997998	0.00733952
ENSG00000234741	E2F_TARGETS	0.001	0.00121149	0.625865	1.50768	0	200	0.998	0.00733952
ENSG00000234741	G2M_CHECKPOINT	0.001	0.00121149	0.615631	1.48222	0	199	0.998	0.00733952
ENSG00000234741	MYC_TARGETS_V1	0.001	0.00121149	0.797404	1.92091	0	200	0.998	0.00733952
ENSG00000234741	MYC_TARGETS_V2	0.00103842	0.00121149	0.791744	1.78913	0	58	0.997923	0.00733952
ENSG00000234741	UNFOLDED_PROTEIN_RESPONSE	0.00100402	0.00121149	0.635094	1.49695	0	112	0.997992	0.00733952
ENSG00000178977	DNA_REPAIR	0.000999001	0.00100301	0.509635	1.40524	0	149	0.998002	0.00733952
ENSG00000228863	E2F_TARGETS	0.000999001	0.00100301	0.606215	1.68579	0	200	0.998002	0.00733952
ENSG00000228863	G2M_CHECKPOINT	0.000999001	0.00100301	0.618684	1.72037	0	199	0.998002	0.00733952
ENSG00000228863	MITOTIC_SPINDLE	0.000999001	0.00100301	0.472134	1.31286	0	199	0.998002	0.00733952
ENSG00000228863	MYC_TARGETS_V1	0.000999001	0.00100301	0.600551	1.67004	0	200	0.998002	0.00733952
ENSG00000228863	MYC_TARGETS_V2	0.00100301	0.00100301	0.65343	1.71815	0	58	0.997994	0.00733952
ENSG00000228863	UNFOLDED_PROTEIN_RESPONSE	0.000999001	0.00100301	0.544657	1.49013	0	112	0.998002	0.00733952
ENSG00000228439	DNA_REPAIR	0.000999001	0.0011655	0.603126	1.54346	0	149	0.998002	0.00733952
ENSG00000228439	E2F_TARGETS	0.000999001	0.0011655	0.616975	1.59459	0	200	0.998002	0.00733952
ENSG00000228439	G2M_CHECKPOINT	0.000999001	0.0011655	0.592803	1.53197	0	199	0.998002	0.00733952
ENSG00000228439	MITOTIC_SPINDLE	0.000999001	0.0011655	0.481589	1.24456	0	199	0.998002	0.00733952
ENSG00000228439	MYC_TARGETS_V1	0.000999001	0.0011655	0.684699	1.76962	0	200	0.998002	0.00733952
ENSG00000228439	MYC_TARGETS_V2	0.000999001	0.0011655	0.655721	1.60675	0	58	0.998002	0.00733952
ENSG00000236519	DNA_REPAIR	0.000999001	0.0011655	0.622838	1.54618	0	149	0.998002	0.00733952
ENSG00000236519	E2F_TARGETS	0.000999001	0.0011655	0.718906	1.80175	0	200	0.998002	0.00733952
ENSG00000236519	G2M_CHECKPOINT	0.000999001	0.0011655	0.700203	1.75461	0	199	0.998002	0.00733952
ENSG00000236519	MITOTIC_SPINDLE	0.000999001	0.0011655	0.554925	1.39056	0	199	0.998002	0.00733952
ENSG00000236519	MYC_TARGETS_V1	0.000999001	0.0011655	0.630774	1.58087	0	200	0.998002	0.00733952
ENSG00000236519	MYC_TARGETS_V2	0.000999001	0.0011655	0.597621	1.42288	0	58	0.998002	0.00733952
ENSG00000263731	DNA_REPAIR	0.000999001	0.0011655	0.61286	1.4592	0	149	0.998002	0.00733952
ENSG00000263731	E2F_TARGETS	0.000999001	0.0011655	0.774544	1.86342	0	200	0.998002	0.00733952
ENSG00000263731	G2M_CHECKPOINT	0.000999001	0.0011655	0.761018	1.83096	0	199	0.998002	0.00733952
ENSG00000263731	MITOTIC_SPINDLE	0.000999001	0.0011655	0.625221	1.50424	0	199	0.998002	0.00733952
ENSG00000263731	MYC_TARGETS_V1	0.000999001	0.0011655	0.673058	1.61927	0	200	0.998002	0.00733952
ENSG00000263731	MYC_TARGETS_V2	0.000999001	0.0011655	0.602571	1.39172	0	58	0.998002	0.00733952
ENSG00000224074	DNA_REPAIR	0.000999001	0.0011655	0.535488	1.4351	0	149	0.998002	0.00733952
ENSG00000224074	E2F_TARGETS	0.000999001	0.0011655	0.669264	1.81346	0	200	0.998002	0.00733952
ENSG00000224074	G2M_CHECKPOINT	0.000999001	0.0011655	0.658462	1.78379	0	199	0.998002	0.00733952
ENSG00000224074	MITOTIC_SPINDLE	0.000999001	0.0011655	0.509	1.37889	0	199	0.998002	0.00733952
ENSG00000224074	MYC_TARGETS_V1	0.000999001	0.0011655	0.59233	1.605	0	200	0.998002	0.00733952
ENSG00000224074	MYC_TARGETS_V2	0.000999001	0.0011655	0.589022	1.50467	0	58	0.998002	0.00733952
ENSG00000172965	DNA_REPAIR	0.000999001	0.00119291	0.637003	1.51943	0	149	0.998002	0.00733952
ENSG00000172965	E2F_TARGETS	0.000999001	0.00119291	0.621882	1.49342	0	200	0.998002	0.00733952
ENSG00000172965	G2M_CHECKPOINT	0.000999001	0.00119291	0.604804	1.45203	0	199	0.998002	0.00733952
ENSG00000172965	MYC_TARGETS_V1	0.000999001	0.00119291	0.692797	1.66372	0	200	0.998002	0.00733952
ENSG00000172965	MYC_TARGETS_V2	0.00102249	0.00119291	0.724979	1.65545	0	58	0.997955	0.00733952
ENSG00000172965	UNFOLDED_PROTEIN_RESPONSE	0.000999001	0.00119291	0.597276	1.41754	0	112	0.998002	0.00733952
ENSG00000263427	DNA_REPAIR	0.000999001	0.00101112	0.518139	1.37108	0	149	0.998002	0.00733952
ENSG00000263427	E2F_TARGETS	0.000999001	0.00101112	0.588188	1.57448	0	200	0.998002	0.00733952
ENSG00000234608	G2M_CHECKPOINT	0.001	0.00101112	0.600861	1.60774	0	199	0.998	0.00733952
ENSG00000263427	MITOTIC_SPINDLE	0.001	0.00101112	0.559927	1.49821	0	199	0.998	0.00733952
ENSG00000263427	MYC_TARGETS_V1	0.000999001	0.00101112	0.641174	1.71632	0	200	0.998002	0.00733952
ENSG00000263427	MYC_TARGETS_V2	0.00101112	0.00101112	0.708156	1.76655	0	58	0.997978	0.00733952
ENSG00000263427	UNFOLDED_PROTEIN_RESPONSE	0.001002	0.00101112	0.539152	1.4103	0	112	0.997996	0.00733952
ENSG00000213468	DNA_REPAIR	0.000999001	0.0011655	0.540786	1.39403	0	149	0.998002	0.00733952
ENSG00000213468	E2F_TARGETS	0.000999001	0.0011655	0.676937	1.76484	0	200	0.998002	0.00733952
ENSG00000213468	G2M_CHECKPOINT	0.000999001	0.0011655	0.653506	1.70337	0	199	0.998002	0.00733952
ENSG00000213468	MITOTIC_SPINDLE	0.000999001	0.0011655	0.490042	1.2773	0	199	0.998002	0.00733952
ENSG00000213468	MYC_TARGETS_V1	0.000999001	0.0011655	0.579127	1.50984	0	200	0.998002	0.00733952
ENSG00000213468	MYC_TARGETS_V2	0.000999001	0.0011655	0.543351	1.34504	0	58	0.998002	0.00733952
ENSG00000253704	DNA_REPAIR	0.000999001	0.00116667	0.548993	1.44553	0	149	0.998002	0.00733952
ENSG00000253704	E2F_TARGETS	0.000999001	0.00116667	0.602264	1.60111	0	200	0.998002	0.00733952
ENSG00000253704	G2M_CHECKPOINT	0.000999001	0.00116667	0.581909	1.5474	0	199	0.998002	0.00733952
ENSG00000253704	MITOTIC_SPINDLE	0.000999001	0.00116667	0.523446	1.39193	0	199	0.998002	0.00733952
ENSG00000253704	MYC_TARGETS_V1	0.000999001	0.00116667	0.617831	1.6425	0	200	0.998002	0.00733952
ENSG00000253704	MYC_TARGETS_V2	0.001	0.00116667	0.581314	1.47055	0	58	0.998	0.00733952
ENSG00000271417	DNA_REPAIR	0.00100402	0.00120523	0.599164	1.58775	0	149	0.997992	0.00733952
ENSG00000271417	E2F_TARGETS	0.000999001	0.00120523	0.715301	1.90959	0	200	0.998002	0.00733952
ENSG00000271417	G2M_CHECKPOINT	0.001	0.00120523	0.714328	1.90601	0	199	0.998	0.00733952
ENSG00000271417	MYC_TARGETS_V1	0.000999001	0.00120523	0.725664	1.93726	0	200	0.998002	0.00733952
ENSG00000271417	MYC_TARGETS_V2	0.00103306	0.00120523	0.750954	1.90035	0	58	0.997934	0.00733952
ENSG00000271417	UNFOLDED_PROTEIN_RESPONSE	0.00100806	0.00120523	0.561665	1.4749	0	112	0.997984	0.00733952
ENSG00000258378	DNA_REPAIR	0.000999001	0.000999001	0.610249	1.55475	0	149	0.998002	0.00733952
ENSG00000258378	E2F_TARGETS	0.000999001	0.000999001	0.733666	1.88503	0	200	0.998002	0.00733952
ENSG00000258378	G2M_CHECKPOINT	0.000999001	0.000999001	0.726495	1.86602	0	199	0.998002	0.00733952
ENSG00000258378	MITOTIC_SPINDLE	0.000999001	0.000999001	0.558491	1.4345	0	199	0.998002	0.00733952
ENSG00000179935	MYC_TARGETS_V1	0.000999001	0.000999001	0.689892	1.77256	0	200	0.998002	0.00733952
ENSG00000258378	MYC_TARGETS_V2	0.000999001	0.000999001	0.659744	1.61579	0	58	0.998002	0.00733952
ENSG00000258378	UNFOLDED_PROTEIN_RESPONSE	0.000999001	0.000999001	0.511925	1.29131	0	112	0.998002	0.00733952
ENSG00000259881	DNA_REPAIR	0.00105374	0.00114548	-0.594743	-1.79039	0	149	-0.997893	0.00733952
ENSG00000259881	E2F_TARGETS	0.00102564	0.00114548	-0.761267	-2.34433	0	200	-0.997949	0.00733952
ENSG00000259881	G2M_CHECKPOINT	0.00102775	0.00114548	-0.766398	-2.3583	0	199	-0.997945	0.00733952
ENSG00000259881	MITOTIC_SPINDLE	0.00102775	0.00114548	-0.580847	-1.78734	0	199	-0.997945	0.00733952
ENSG00000259881	MYC_TARGETS_V1	0.00102564	0.00114548	-0.733158	-2.25777	0	200	-0.997949	0.00733952
ENSG00000254389	MYC_TARGETS_V2	0.00114548	0.00114548	-0.631808	-1.74191	0	58	-0.997709	0.00733952
ENSG00000259881	UNFOLDED_PROTEIN_RESPONSE	0.00107296	0.00114548	-0.588813	-1.73652	0	112	-0.997854	0.00733952
ENSG00000254911	DNA_REPAIR	0.000999001	0.0011655	0.511935	1.38056	0	149	0.998002	0.00733952
ENSG00000254911	E2F_TARGETS	0.000999001	0.0011655	0.597823	1.6294	0	200	0.998002	0.00733952
ENSG00000254911	G2M_CHECKPOINT	0.000999001	0.0011655	0.611756	1.66739	0	199	0.998002	0.00733952
ENSG00000254911	MITOTIC_SPINDLE	0.000999001	0.0011655	0.52199	1.42273	0	199	0.998002	0.00733952
ENSG00000254911	MYC_TARGETS_V1	0.000999001	0.0011655	0.584643	1.59347	0	200	0.998002	0.00733952
ENSG00000254911	UNFOLDED_PROTEIN_RESPONSE	0.000999001	0.0011655	0.567779	1.51419	0	112	0.998002	0.00733952
ENSG00000261359	DNA_REPAIR	0.000999001	0.00116667	0.520508	1.30447	0	149	0.998002	0.00733952
ENSG00000203688	E2F_TARGETS	0.000999001	0.00116667	0.696565	1.76281	0	200	0.998002	0.00733952
ENSG00000261359	G2M_CHECKPOINT	0.000999001	0.00116667	0.675223	1.70798	0	199	0.998002	0.00733952
ENSG00000261359	MITOTIC_SPINDLE	0.000999001	0.00116667	0.563225	1.42468	0	199	0.998002	0.00733952
ENSG00000261359	MYC_TARGETS_V1	0.000999001	0.00116667	0.617933	1.56382	0	200	0.998002	0.00733952
ENSG00000261359	MYC_TARGETS_V2	0.001	0.00116667	0.598398	1.43786	0	58	0.998	0.00733952
ENSG00000263766	DNA_REPAIR	0.000999001	0.0011655	0.587604	1.45538	0	149	0.998002	0.00733952
ENSG00000263766	E2F_TARGETS	0.000999001	0.0011655	0.751171	1.87723	0	200	0.998002	0.00733952
ENSG00000263766	G2M_CHECKPOINT	0.000999001	0.0011655	0.729919	1.82367	0	199	0.998002	0.00733952
ENSG00000263766	MITOTIC_SPINDLE	0.000999001	0.0011655	0.552588	1.38062	0	199	0.998002	0.00733952
ENSG00000263766	MYC_TARGETS_V1	0.000999001	0.0011655	0.648442	1.6205	0	200	0.998002	0.00733952
ENSG00000263766	MYC_TARGETS_V2	0.000999001	0.0011655	0.595389	1.41886	0	58	0.998002	0.00733952
ENSG00000225721	DNA_REPAIR	0.000999001	0.0011655	0.582933	1.4916	0	149	0.998002	0.00733952
ENSG00000225721	E2F_TARGETS	0.000999001	0.0011655	0.692137	1.78889	0	200	0.998002	0.00733952
ENSG00000225721	G2M_CHECKPOINT	0.000999001	0.0011655	0.671014	1.73309	0	199	0.998002	0.00733952
ENSG00000225721	MITOTIC_SPINDLE	0.000999001	0.0011655	0.548685	1.41714	0	199	0.998002	0.00733952
ENSG00000225721	MYC_TARGETS_V1	0.000999001	0.0011655	0.648329	1.67566	0	200	0.998002	0.00733952
ENSG00000225721	MYC_TARGETS_V2	0.000999001	0.0011655	0.707834	1.7322	0	58	0.998002	0.00733952
ENSG00000247774	DNA_REPAIR	0.000999001	0.0011655	0.654252	1.4644	0	149	0.998002	0.00733952
ENSG00000247774	E2F_TARGETS	0.000999001	0.0011655	0.750628	1.6959	0	200	0.998002	0.00733952
ENSG00000247774	G2M_CHECKPOINT	0.000999001	0.0011655	0.739032	1.66941	0	199	0.998002	0.00733952
ENSG00000247774	MITOTIC_SPINDLE	0.000999001	0.0011655	0.609949	1.37782	0	199	0.998002	0.00733952
ENSG00000247774	MYC_TARGETS_V1	0.000999001	0.0011655	0.677106	1.52979	0	200	0.998002	0.00733952
ENSG00000247774	MYC_TARGETS_V2	0.000999001	0.0011655	0.680203	1.47281	0	58	0.998002	0.00733952
ENSG00000226419	DNA_REPAIR	0.000999001	0.0011655	0.552343	1.35839	0	149	0.998002	0.00733952
ENSG00000226419	E2F_TARGETS	0.000999001	0.0011655	0.701552	1.74269	0	200	0.998002	0.00733952
ENSG00000226419	G2M_CHECKPOINT	0.000999001	0.0011655	0.671871	1.66855	0	199	0.998002	0.00733952
ENSG00000226419	MITOTIC_SPINDLE	0.000999001	0.0011655	0.522965	1.29875	0	199	0.998002	0.00733952
ENSG00000226419	MYC_TARGETS_V1	0.000999001	0.0011655	0.62377	1.54948	0	200	0.998002	0.00733952
ENSG00000226419	MYC_TARGETS_V2	0.000999001	0.0011655	0.62933	1.48526	0	58	0.998002	0.00733952
ENSG00000267040	DNA_REPAIR	0.000999001	0.0011655	0.547841	1.31098	0	149	0.998002	0.00733952
ENSG00000179859	E2F_TARGETS	0.000999001	0.0011655	0.688245	1.66082	0	200	0.998002	0.00733952
ENSG00000267040	G2M_CHECKPOINT	0.000999001	0.0011655	0.659723	1.59171	0	199	0.998002	0.00733952
ENSG00000267040	MITOTIC_SPINDLE	0.000999001	0.0011655	0.555063	1.33919	0	199	0.998002	0.00733952
ENSG00000267040	MYC_TARGETS_V1	0.000999001	0.0011655	0.622956	1.50327	0	200	0.998002	0.00733952
ENSG00000267040	MYC_TARGETS_V2	0.000999001	0.0011655	0.610723	1.404	0	58	0.998002	0.00733952
ENSG00000223482	DNA_REPAIR	0.000999001	0.0011655	0.538197	1.35733	0	149	0.998002	0.00733952
ENSG00000223482	E2F_TARGETS	0.000999001	0.0011655	0.539275	1.37063	0	200	0.998002	0.00733952
ENSG00000223482	G2M_CHECKPOINT	0.000999001	0.0011655	0.549897	1.39789	0	199	0.998002	0.00733952
ENSG00000223482	MITOTIC_SPINDLE	0.000999001	0.0011655	0.55622	1.41397	0	199	0.998002	0.00733952
ENSG00000223482	MYC_TARGETS_V1	0.000999001	0.0011655	0.587889	1.49419	0	200	0.998002	0.00733952
ENSG00000223482	UNFOLDED_PROTEIN_RESPONSE	0.000999001	0.0011655	0.523992	1.30682	0	112	0.998002	0.00733952
ENSG00000267655	DNA_REPAIR	0.000999001	0.0011655	0.570771	1.44568	0	149	0.998002	0.00733952
ENSG00000267655	E2F_TARGETS	0.000999001	0.0011655	0.737102	1.88572	0	200	0.998002	0.00733952
ENSG00000267655	G2M_CHECKPOINT	0.000999001	0.0011655	0.722021	1.84721	0	199	0.998002	0.00733952
ENSG00000267655	MITOTIC_SPINDLE	0.000999001	0.0011655	0.571824	1.46295	0	199	0.998002	0.00733952
ENSG00000233725	MYC_TARGETS_V1	0.000999001	0.0011655	0.662323	1.69441	0	200	0.998002	0.00733952
ENSG00000267655	MYC_TARGETS_V2	0.000999001	0.0011655	0.618625	1.50666	0	58	0.998002	0.00733952
ENSG00000257303	DNA_REPAIR	0.000999001	0.000999001	0.687229	1.57495	0	149	0.998002	0.00733952
ENSG00000257303	E2F_TARGETS	0.000999001	0.000999001	0.788936	1.819	0	200	0.998002	0.00733952
ENSG00000257303	G2M_CHECKPOINT	0.000999001	0.000999001	0.728176	1.67921	0	199	0.998002	0.00733952
ENSG00000257303	MITOTIC_SPINDLE	0.000999001	0.000999001	0.564655	1.30212	0	199	0.998002	0.00733952
ENSG00000257303	MYC_TARGETS_V1	0.000999001	0.000999001	0.701594	1.61762	0	200	0.998002	0.00733952
ENSG00000257303	MYC_TARGETS_V2	0.000999001	0.000999001	0.667498	1.48101	0	58	0.998002	0.00733952
ENSG00000257303	UNFOLDED_PROTEIN_RESPONSE	0.000999001	0.000999001	0.604033	1.37391	0	112	0.998002	0.00733952
ENSG00000278095	DNA_REPAIR	0.000999001	0.0011655	0.51729	1.35008	0	149	0.998002	0.00733952
ENSG00000278095	E2F_TARGETS	0.000999001	0.0011655	0.690279	1.81597	0	200	0.998002	0.00733952
ENSG00000242125	G2M_CHECKPOINT	0.000999001	0.0011655	0.677494	1.78196	0	199	0.998002	0.00733952
ENSG00000278095	MITOTIC_SPINDLE	0.000999001	0.0011655	0.543551	1.42966	0	199	0.998002	0.00733952
ENSG00000278095	MYC_TARGETS_V1	0.000999001	0.0011655	0.579232	1.52383	0	200	0.998002	0.00733952
ENSG00000278095	MYC_TARGETS_V2	0.000999001	0.0011655	0.583416	1.45035	0	58	0.998002	0.00733952
ENSG00000254208	DNA_REPAIR	0.000999001	0.0011655	0.561521	1.447	0	149	0.998002	0.00733952
ENSG00000254208	E2F_TARGETS	0.000999001	0.0011655	0.698184	1.82456	0	200	0.998002	0.00733952
ENSG00000254208	G2M_CHECKPOINT	0.000999001	0.0011655	0.676123	1.76671	0	199	0.998002	0.00733952
ENSG00000254208	MITOTIC_SPINDLE	0.000999001	0.0011655	0.528922	1.38207	0	199	0.998002	0.00733952
ENSG00000254208	MYC_TARGETS_V1	0.000999001	0.0011655	0.648832	1.69559	0	200	0.998002	0.00733952
ENSG00000254208	MYC_TARGETS_V2	0.000999001	0.0011655	0.710773	1.75385	0	58	0.998002	0.00733952
ENSG00000249236	DNA_REPAIR	0.000999001	0.00117964	0.635731	1.59303	0	149	0.998002	0.00733952
ENSG00000249236	E2F_TARGETS	0.000999001	0.00117964	0.687501	1.73315	0	200	0.998002	0.00733952
ENSG00000249236	G2M_CHECKPOINT	0.000999001	0.00117964	0.651518	1.64281	0	199	0.998002	0.00733952
ENSG00000249236	MYC_TARGETS_V1	0.000999001	0.00117964	0.676651	1.7058	0	200	0.998002	0.00733952
ENSG00000249236	MYC_TARGETS_V2	0.00101112	0.00117964	0.675034	1.63439	0	58	0.997978	0.00733952
ENSG00000249236	UNFOLDED_PROTEIN_RESPONSE	0.001	0.00117964	0.549748	1.3662	0	112	0.998	0.00733952
ENSG00000233016	DNA_REPAIR	0.000999001	0.001001	0.654634	1.50745	0	149	0.998002	0.00733952
ENSG00000233016	E2F_TARGETS	0.000999001	0.001001	0.681583	1.58405	0	200	0.998002	0.00733952
ENSG00000233016	G2M_CHECKPOINT	0.000999001	0.001001	0.681316	1.58371	0	199	0.998002	0.00733952
ENSG00000233016	MITOTIC_SPINDLE	0.000999001	0.001001	0.571116	1.32755	0	199	0.998002	0.00733952
ENSG00000233016	MYC_TARGETS_V1	0.000999001	0.001001	0.730786	1.6984	0	200	0.998002	0.00733952
ENSG00000233016	MYC_TARGETS_V2	0.001001	0.001001	0.725882	1.61328	0	58	0.997998	0.00733952
ENSG00000233016	UNFOLDED_PROTEIN_RESPONSE	0.000999001	0.001001	0.602388	1.37212	0	112	0.998002	0.00733952
ENSG00000259240	DNA_REPAIR	0.000999001	0.00116667	0.525013	1.38528	0	149	0.998002	0.00733952
ENSG00000259240	E2F_TARGETS	0.000999001	0.00116667	0.597763	1.59235	0	200	0.998002	0.00733952
ENSG00000259240	G2M_CHECKPOINT	0.000999001	0.00116667	0.609572	1.62351	0	199	0.998002	0.00733952
ENSG00000259240	MITOTIC_SPINDLE	0.000999001	0.00116667	0.524759	1.39763	0	199	0.998002	0.00733952
ENSG00000259240	MYC_TARGETS_V1	0.000999001	0.00116667	0.614061	1.63577	0	200	0.998002	0.00733952
ENSG00000259240	MYC_TARGETS_V2	0.001	0.00116667	0.581576	1.46948	0	58	0.998	0.00733952
ENSG00000264577	DNA_REPAIR	0.000999001	0.000999001	0.612361	1.48294	0	149	0.998002	0.00733952
ENSG00000264577	E2F_TARGETS	0.000999001	0.000999001	0.729674	1.78492	0	200	0.998002	0.00733952
ENSG00000264577	G2M_CHECKPOINT	0.000999001	0.000999001	0.719044	1.75806	0	199	0.998002	0.00733952
ENSG00000264577	MITOTIC_SPINDLE	0.000999001	0.000999001	0.592604	1.44891	0	199	0.998002	0.00733952
ENSG00000264577	MYC_TARGETS_V1	0.000999001	0.000999001	0.683415	1.67177	0	200	0.998002	0.00733952
ENSG00000264577	MYC_TARGETS_V2	0.000999001	0.000999001	0.667692	1.54844	0	58	0.998002	0.00733952
ENSG00000264577	UNFOLDED_PROTEIN_RESPONSE	0.000999001	0.000999001	0.572828	1.37381	0	112	0.998002	0.00733952
ENSG00000230155	DNA_REPAIR	0.000999001	0.0011655	0.600789	1.46248	0	149	0.998002	0.00733952
ENSG00000230155	E2F_TARGETS	0.000999001	0.0011655	0.712465	1.74969	0	200	0.998002	0.00733952
ENSG00000230155	G2M_CHECKPOINT	0.000999001	0.0011655	0.697595	1.71333	0	199	0.998002	0.00733952
ENSG00000230155	MITOTIC_SPINDLE	0.000999001	0.0011655	0.55104	1.35339	0	199	0.998002	0.00733952
ENSG00000230155	MYC_TARGETS_V1	0.000999001	0.0011655	0.642512	1.57789	0	200	0.998002	0.00733952
ENSG00000230155	MYC_TARGETS_V2	0.000999001	0.0011655	0.598683	1.40867	0	58	0.998002	0.00733952
ENSG00000223403	DNA_REPAIR	0.00100301	0.00123196	0.57645	1.58217	0	149	0.997994	0.00733952
ENSG00000223403	E2F_TARGETS	0.000999001	0.00123196	0.706694	1.95692	0	200	0.998002	0.00733952
ENSG00000223403	G2M_CHECKPOINT	0.000999001	0.00123196	0.728219	2.01589	0	199	0.998002	0.00733952
ENSG00000223403	MITOTIC_SPINDLE	0.000999001	0.00123196	0.51633	1.42933	0	199	0.998002	0.00733952
ENSG00000223403	MYC_TARGETS_V1	0.000999001	0.00123196	0.682715	1.89052	0	200	0.998002	0.00733952
ENSG00000223403	MYC_TARGETS_V2	0.00105597	0.00123196	0.687121	1.78431	0	58	0.997888	0.00733952
ENSG00000225913	DNA_REPAIR	0.000999001	0.0011655	0.582141	1.39408	0	149	0.998002	0.00733952
ENSG00000225913	E2F_TARGETS	0.000999001	0.0011655	0.722428	1.74373	0	200	0.998002	0.00733952
ENSG00000225913	G2M_CHECKPOINT	0.000999001	0.0011655	0.705462	1.7024	0	199	0.998002	0.00733952
ENSG00000225913	MITOTIC_SPINDLE	0.000999001	0.0011655	0.558305	1.34728	0	199	0.998002	0.00733952
ENSG00000225913	MYC_TARGETS_V1	0.000999001	0.0011655	0.644259	1.55506	0	200	0.998002	0.00733952
ENSG00000225913	UNFOLDED_PROTEIN_RESPONSE	0.000999001	0.0011655	0.586983	1.38962	0	112	0.998002	0.00733952
ENSG00000228427	DNA_REPAIR	0.000999001	0.00100604	0.629389	1.52042	0	149	0.998002	0.00733952
ENSG00000228427	E2F_TARGETS	0.000999001	0.00100604	0.724254	1.75815	0	200	0.998002	0.00733952
ENSG00000228427	G2M_CHECKPOINT	0.000999001	0.00100604	0.7276	1.76647	0	199	0.998002	0.00733952
ENSG00000228427	MITOTIC_SPINDLE	0.000999001	0.00100604	0.575673	1.39762	0	199	0.998002	0.00733952
ENSG00000228427	MYC_TARGETS_V1	0.000999001	0.00100604	0.70203	1.7042	0	200	0.998002	0.00733952
ENSG00000228427	MYC_TARGETS_V2	0.00100604	0.00100604	0.66571	1.54539	0	58	0.997988	0.00733952
ENSG00000228427	UNFOLDED_PROTEIN_RESPONSE	0.000999001	0.00100604	0.571653	1.36689	0	112	0.998002	0.00733952
ENSG00000223791	DNA_REPAIR	0.000999001	0.0011655	0.60487	1.51715	0	149	0.998002	0.00733952
ENSG00000223791	E2F_TARGETS	0.000999001	0.0011655	0.663411	1.67872	0	200	0.998002	0.00733952
ENSG00000223791	G2M_CHECKPOINT	0.000999001	0.0011655	0.648199	1.63982	0	199	0.998002	0.00733952
ENSG00000223791	MITOTIC_SPINDLE	0.000999001	0.0011655	0.557839	1.41123	0	199	0.998002	0.00733952
ENSG00000223791	MYC_TARGETS_V1	0.000999001	0.0011655	0.682281	1.72646	0	200	0.998002	0.00733952
ENSG00000223791	MYC_TARGETS_V2	0.000999001	0.0011655	0.662524	1.59875	0	58	0.998002	0.00733952
ENSG00000237647	DNA_REPAIR	0.00101215	0.00123196	-0.595714	-1.72411	0	149	-0.997976	0.00733952
ENSG00000237647	E2F_TARGETS	0.00100402	0.00123196	-0.57016	-1.66711	0	200	-0.997992	0.00733952
ENSG00000237647	G2M_CHECKPOINT	0.00100402	0.00123196	-0.539651	-1.57744	0	199	-0.997992	0.00733952
ENSG00000237647	MYC_TARGETS_V1	0.00100402	0.00123196	-0.704385	-2.05957	0	200	-0.997992	0.00733952
ENSG00000237647	MYC_TARGETS_V2	0.00105597	0.00123196	-0.789035	-2.13965	0	58	-0.997888	0.00733952
ENSG00000237647	UNFOLDED_PROTEIN_RESPONSE	0.00102249	0.00123196	-0.563607	-1.60096	0	112	-0.997955	0.00733952
ENSG00000261643	DNA_REPAIR	0.000999001	0.00117489	0.59702	1.49445	0	149	0.998002	0.00733952
ENSG00000261643	E2F_TARGETS	0.000999001	0.00117489	0.637491	1.60845	0	200	0.998002	0.00733952
ENSG00000261643	G2M_CHECKPOINT	0.000999001	0.00117489	0.650215	1.64072	0	199	0.998002	0.00733952
ENSG00000261643	MITOTIC_SPINDLE	0.000999001	0.00117489	0.577047	1.45609	0	199	0.998002	0.00733952
ENSG00000261643	MYC_TARGETS_V1	0.000999001	0.00117489	0.662605	1.67181	0	200	0.998002	0.00733952
ENSG00000261643	MYC_TARGETS_V2	0.00100705	0.00117489	0.625007	1.50499	0	58	0.997986	0.00733952
ENSG00000227963	DNA_REPAIR	0.000999001	0.0011655	0.579299	1.41002	0	149	0.998002	0.00733952
ENSG00000227963	E2F_TARGETS	0.000999001	0.0011655	0.681864	1.66894	0	200	0.998002	0.00733952
ENSG00000227963	G2M_CHECKPOINT	0.000999001	0.0011655	0.649902	1.59052	0	199	0.998002	0.00733952
ENSG00000227963	MYC_TARGETS_V1	0.000999001	0.0011655	0.676689	1.65627	0	200	0.998002	0.00733952
ENSG00000227963	MYC_TARGETS_V2	0.000999001	0.0011655	0.677876	1.58816	0	58	0.998002	0.00733952
ENSG00000227963	UNFOLDED_PROTEIN_RESPONSE	0.000999001	0.0011655	0.561382	1.35239	0	112	0.998002	0.00733952
ENSG00000262477	DNA_REPAIR	0.000999001	0.0011655	0.555336	1.40535	0	149	0.998002	0.00733952
ENSG00000262477	E2F_TARGETS	0.000999001	0.0011655	0.685948	1.75141	0	200	0.998002	0.00733952
ENSG00000262477	G2M_CHECKPOINT	0.000999001	0.0011655	0.675143	1.72428	0	199	0.998002	0.00733952
ENSG00000262477	MITOTIC_SPINDLE	0.000999001	0.0011655	0.593312	1.51529	0	199	0.998002	0.00733952
ENSG00000262477	MYC_TARGETS_V1	0.000999001	0.0011655	0.614568	1.56916	0	200	0.998002	0.00733952
ENSG00000262477	UNFOLDED_PROTEIN_RESPONSE	0.000999001	0.0011655	0.520532	1.2999	0	112	0.998002	0.00733952
ENSG00000278383	DNA_REPAIR	0.000999001	0.0011655	0.688736	1.56428	0	149	0.998002	0.00733952
ENSG00000278383	E2F_TARGETS	0.000999001	0.0011655	0.752674	1.71983	0	200	0.998002	0.00733952
ENSG00000278383	G2M_CHECKPOINT	0.000999001	0.0011655	0.719528	1.64352	0	199	0.998002	0.00733952
ENSG00000278383	MITOTIC_SPINDLE	0.000999001	0.0011655	0.563098	1.28621	0	199	0.998002	0.00733952
ENSG00000278383	MYC_TARGETS_V1	0.000999001	0.0011655	0.703089	1.60653	0	200	0.998002	0.00733952
ENSG00000278383	MYC_TARGETS_V2	0.000999001	0.0011655	0.656983	1.44071	0	58	0.998002	0.00733952
ENSG00000272043	DNA_REPAIR	0.000999001	0.0011655	0.553948	1.40209	0	149	0.998002	0.00733952
ENSG00000272043	E2F_TARGETS	0.000999001	0.0011655	0.588986	1.50585	0	200	0.998002	0.00733952
ENSG00000272043	G2M_CHECKPOINT	0.000999001	0.0011655	0.550661	1.40766	0	199	0.998002	0.00733952
ENSG00000272043	MYC_TARGETS_V1	0.000999001	0.0011655	0.641299	1.6396	0	200	0.998002	0.00733952
ENSG00000272043	MYC_TARGETS_V2	0.000999001	0.0011655	0.705224	1.72597	0	58	0.998002	0.00733952
ENSG00000272043	UNFOLDED_PROTEIN_RESPONSE	0.000999001	0.0011655	0.593919	1.4905	0	112	0.998002	0.00733952
ENSG00000245694	DNA_REPAIR	0.000999001	0.001169	0.516649	1.46874	0	149	0.998002	0.00733952
ENSG00000245694	E2F_TARGETS	0.000999001	0.001169	0.663438	1.90943	0	200	0.998002	0.00733952
ENSG00000245694	G2M_CHECKPOINT	0.000999001	0.001169	0.67115	1.93115	0	199	0.998002	0.00733952
ENSG00000274020	MITOTIC_SPINDLE	0.000999001	0.001169	0.484059	1.39282	0	199	0.998002	0.00733952
ENSG00000245694	MYC_TARGETS_V1	0.000999001	0.001169	0.621082	1.78753	0	200	0.998002	0.00733952
ENSG00000245694	MYC_TARGETS_V2	0.001002	0.001169	0.659491	1.78819	0	58	0.997996	0.00733952
ENSG00000227467	DNA_REPAIR	0.00101729	0.00107411	-0.572092	-1.63154	0	149	-0.997965	0.00733952
ENSG00000227467	E2F_TARGETS	0.00101112	0.00107411	-0.762019	-2.20373	0	200	-0.997978	0.00733952
ENSG00000227467	G2M_CHECKPOINT	0.0010101	0.00107411	-0.759054	-2.19498	0	199	-0.99798	0.00733952
ENSG00000227467	MITOTIC_SPINDLE	0.0010101	0.00107411	-0.612243	-1.77045	0	199	-0.99798	0.00733952
ENSG00000227467	MYC_TARGETS_V1	0.00101112	0.00107411	-0.715471	-2.06912	0	200	-0.997978	0.00733952
ENSG00000227467	MYC_TARGETS_V2	0.00107411	0.00107411	-0.691379	-1.83186	0	58	-0.997852	0.00733952
ENSG00000227467	UNFOLDED_PROTEIN_RESPONSE	0.00103306	0.00107411	-0.619305	-1.73766	0	112	-0.997934	0.00733952
ENSG00000237943	DNA_REPAIR	0.000999001	0.0011655	0.574918	1.4404	0	149	0.998002	0.00733952
ENSG00000237943	E2F_TARGETS	0.000999001	0.0011655	0.578569	1.46135	0	200	0.998002	0.00733952
ENSG00000237943	G2M_CHECKPOINT	0.000999001	0.0011655	0.59916	1.51304	0	199	0.998002	0.00733952
ENSG00000237943	MITOTIC_SPINDLE	0.000999001	0.0011655	0.526028	1.32837	0	199	0.998002	0.00733952
ENSG00000237943	MYC_TARGETS_V1	0.000999001	0.0011655	0.624632	1.5777	0	200	0.998002	0.00733952
ENSG00000237943	MYC_TARGETS_V2	0.000999001	0.0011655	0.597307	1.43119	0	58	0.998002	0.00733952
ENSG00000232518	DNA_REPAIR	0.000999001	0.0011655	0.508705	1.33394	0	149	0.998002	0.00733952
ENSG00000232518	E2F_TARGETS	0.000999001	0.0011655	0.702585	1.86477	0	200	0.998002	0.00733952
ENSG00000232518	G2M_CHECKPOINT	0.000999001	0.0011655	0.676054	1.7945	0	199	0.998002	0.00733952
ENSG00000232518	MITOTIC_SPINDLE	0.000999001	0.0011655	0.520746	1.38226	0	199	0.998002	0.00733952
ENSG00000232518	MYC_TARGETS_V1	0.000999001	0.0011655	0.599946	1.59235	0	200	0.998002	0.00733952
ENSG00000232518	MYC_TARGETS_V2	0.000999001	0.0011655	0.572937	1.43497	0	58	0.998002	0.00733952
ENSG00000226440	DNA_REPAIR	0.000999001	0.0011655	0.495631	1.35267	0	149	0.998002	0.00733952
ENSG00000226440	E2F_TARGETS	0.000999001	0.0011655	0.531158	1.46129	0	200	0.998002	0.00733952
ENSG00000226440	G2M_CHECKPOINT	0.000999001	0.0011655	0.552028	1.51865	0	199	0.998002	0.00733952
ENSG00000226440	MITOTIC_SPINDLE	0.000999001	0.0011655	0.487422	1.34091	0	199	0.998002	0.00733952
ENSG00000226440	MYC_TARGETS_V1	0.000999001	0.0011655	0.55641	1.53077	0	200	0.998002	0.00733952
ENSG00000226440	UNFOLDED_PROTEIN_RESPONSE	0.000999001	0.0011655	0.526725	1.42271	0	112	0.998002	0.00733952
ENSG00000253603	DNA_REPAIR	0.000999001	0.000999001	0.574	1.39274	0	149	0.998002	0.00733952
ENSG00000253603	E2F_TARGETS	0.000999001	0.000999001	0.706341	1.73387	0	200	0.998002	0.00733952
ENSG00000253603	G2M_CHECKPOINT	0.000999001	0.000999001	0.666589	1.63594	0	199	0.998002	0.00733952
ENSG00000253603	MITOTIC_SPINDLE	0.000999001	0.000999001	0.554023	1.35968	0	199	0.998002	0.00733952
ENSG00000253603	MYC_TARGETS_V1	0.000999001	0.000999001	0.65684	1.61236	0	200	0.998002	0.00733952
ENSG00000253603	MYC_TARGETS_V2	0.000999001	0.000999001	0.668114	1.55163	0	58	0.998002	0.00733952
ENSG00000253603	UNFOLDED_PROTEIN_RESPONSE	0.000999001	0.000999001	0.552935	1.32534	0	112	0.998002	0.00733952
ENSG00000256427	DNA_REPAIR	0.00101317	0.00127365	-0.645386	-1.84547	0	149	-0.997974	0.00733952
ENSG00000256427	E2F_TARGETS	0.00100604	0.00127365	-0.642935	-1.86569	0	200	-0.997988	0.00733952
ENSG00000256427	G2M_CHECKPOINT	0.00100604	0.00127365	-0.589891	-1.71176	0	199	-0.997988	0.00733952
ENSG00000256427	MYC_TARGETS_V1	0.00100604	0.00127365	-0.717637	-2.08246	0	200	-0.997988	0.00733952
ENSG00000256427	MYC_TARGETS_V2	0.0010917	0.00127365	-0.755258	-2.00349	0	58	-0.997817	0.00733952
ENSG00000256427	UNFOLDED_PROTEIN_RESPONSE	0.00102881	0.00127365	-0.580805	-1.63433	0	112	-0.997942	0.00733952
ENSG00000233527	DNA_REPAIR	0.000999001	0.0011655	0.627306	1.57615	0	149	0.998002	0.00733952
ENSG00000233527	E2F_TARGETS	0.000999001	0.0011655	0.683314	1.72802	0	200	0.998002	0.00733952
ENSG00000233527	G2M_CHECKPOINT	0.000999001	0.0011655	0.67622	1.71027	0	199	0.998002	0.00733952
ENSG00000233527	MITOTIC_SPINDLE	0.000999001	0.0011655	0.566134	1.43184	0	199	0.998002	0.00733952
ENSG00000233527	MYC_TARGETS_V1	0.000999001	0.0011655	0.673514	1.70324	0	200	0.998002	0.00733952
ENSG00000233527	MYC_TARGETS_V2	0.000999001	0.0011655	0.601698	1.4458	0	58	0.998002	0.00733952
ENSG00000259108	DNA_REPAIR	0.001002	0.00121149	-0.545397	-1.66126	0	149	-0.997996	0.00733952
ENSG00000259108	E2F_TARGETS	0.001	0.00121149	-0.698842	-2.16605	0	200	-0.998	0.00733952
ENSG00000259108	G2M_CHECKPOINT	0.001	0.00121149	-0.688571	-2.13486	0	199	-0.998	0.00733952
ENSG00000259108	MITOTIC_SPINDLE	0.001	0.00121149	-0.538931	-1.67091	0	199	-0.998	0.00733952
ENSG00000259108	MYC_TARGETS_V1	0.001	0.00121149	-0.699161	-2.16704	0	200	-0.998	0.00733952
ENSG00000259108	MYC_TARGETS_V2	0.00103842	0.00121149	-0.687932	-1.95148	0	58	-0.997923	0.00733952
ENSG00000230013	DNA_REPAIR	0.000999001	0.00116667	0.569895	1.45025	0	149	0.998002	0.00733952
ENSG00000230013	E2F_TARGETS	0.000999001	0.00116667	0.661967	1.69664	0	200	0.998002	0.00733952
ENSG00000230013	G2M_CHECKPOINT	0.000999001	0.00116667	0.652066	1.67135	0	199	0.998002	0.00733952
ENSG00000230013	MITOTIC_SPINDLE	0.000999001	0.00116667	0.51971	1.3321	0	199	0.998002	0.00733952
ENSG00000230013	MYC_TARGETS_V1	0.000999001	0.00116667	0.632595	1.62136	0	200	0.998002	0.00733952
ENSG00000230013	MYC_TARGETS_V2	0.001	0.00116667	0.606261	1.48164	0	58	0.998	0.00733952
ENSG00000227075	DNA_REPAIR	0.00100402	0.00104603	-0.556665	-1.67333	0	149	-0.997992	0.00733952
ENSG00000227075	E2F_TARGETS	0.001	0.00104603	-0.6944	-2.11364	0	200	-0.998	0.00733952
ENSG00000227075	G2M_CHECKPOINT	0.001	0.00104603	-0.694114	-2.11327	0	199	-0.998	0.00733952
ENSG00000227075	MITOTIC_SPINDLE	0.001	0.00104603	-0.577708	-1.75886	0	199	-0.998	0.00733952
ENSG00000227075	MYC_TARGETS_V1	0.001	0.00104603	-0.654169	-1.99118	0	200	-0.998	0.00733952
ENSG00000227075	MYC_TARGETS_V2	0.00104603	0.00104603	-0.600977	-1.68569	0	58	-0.997908	0.00733952
ENSG00000227075	UNFOLDED_PROTEIN_RESPONSE	0.00100806	0.00104603	-0.52146	-1.54674	0	112	-0.997984	0.00733952
ENSG00000274964	DNA_REPAIR	0.000999001	0.000999001	0.515955	1.30654	0	149	0.998002	0.00733952
ENSG00000274964	E2F_TARGETS	0.000999001	0.000999001	0.698877	1.78698	0	200	0.998002	0.00733952
ENSG00000274964	G2M_CHECKPOINT	0.000999001	0.000999001	0.693339	1.77317	0	199	0.998002	0.00733952
ENSG00000274964	MITOTIC_SPINDLE	0.000999001	0.000999001	0.571017	1.46034	0	199	0.998002	0.00733952
ENSG00000274964	MYC_TARGETS_V1	0.000999001	0.000999001	0.616979	1.57757	0	200	0.998002	0.00733952
ENSG00000274964	MYC_TARGETS_V2	0.000999001	0.000999001	0.569074	1.39161	0	58	0.998002	0.00733952
ENSG00000274964	UNFOLDED_PROTEIN_RESPONSE	0.000999001	0.000999001	0.530655	1.33064	0	112	0.998002	0.00733952
ENSG00000267751	DNA_REPAIR	0.000999001	0.000999001	0.599419	1.49585	0	149	0.998002	0.00733952
ENSG00000267751	E2F_TARGETS	0.000999001	0.000999001	0.76226	1.91491	0	200	0.998002	0.00733952
ENSG00000267751	G2M_CHECKPOINT	0.000999001	0.000999001	0.752341	1.88915	0	199	0.998002	0.00733952
ENSG00000267751	MITOTIC_SPINDLE	0.000999001	0.000999001	0.59724	1.49968	0	199	0.998002	0.00733952
ENSG00000267751	MYC_TARGETS_V1	0.000999001	0.000999001	0.667887	1.67783	0	200	0.998002	0.00733952
ENSG00000267751	MYC_TARGETS_V2	0.000999001	0.000999001	0.642056	1.5313	0	58	0.998002	0.00733952
ENSG00000267751	UNFOLDED_PROTEIN_RESPONSE	0.000999001	0.000999001	0.574432	1.42039	0	112	0.998002	0.00733952
ENSG00000256628	DNA_REPAIR	0.000999001	0.000999001	0.584761	1.47755	0	149	0.998002	0.00733952
ENSG00000256628	E2F_TARGETS	0.000999001	0.000999001	0.690957	1.76451	0	200	0.998002	0.00733952
ENSG00000256628	G2M_CHECKPOINT	0.000999001	0.000999001	0.644436	1.64517	0	199	0.998002	0.00733952
ENSG00000256628	MITOTIC_SPINDLE	0.000999001	0.000999001	0.540156	1.37895	0	199	0.998002	0.00733952
ENSG00000256628	MYC_TARGETS_V1	0.000999001	0.000999001	0.667941	1.70573	0	200	0.998002	0.00733952
ENSG00000256628	MYC_TARGETS_V2	0.000999001	0.000999001	0.695485	1.67918	0	58	0.998002	0.00733952
ENSG00000256628	UNFOLDED_PROTEIN_RESPONSE	0.000999001	0.000999001	0.534531	1.33672	0	112	0.998002	0.00733952
ENSG00000265394	DNA_REPAIR	0.000999001	0.00117135	0.610262	1.63948	0	149	0.998002	0.00733952
ENSG00000265394	E2F_TARGETS	0.000999001	0.00117135	0.690395	1.8659	0	200	0.998002	0.00733952
ENSG00000265394	G2M_CHECKPOINT	0.000999001	0.00117135	0.647207	1.74878	0	199	0.998002	0.00733952
ENSG00000265394	MYC_TARGETS_V1	0.000999001	0.00117135	0.635373	1.71719	0	200	0.998002	0.00733952
ENSG00000265394	MYC_TARGETS_V2	0.00100402	0.00117135	0.655219	1.68115	0	58	0.997992	0.00733952
ENSG00000265394	UNFOLDED_PROTEIN_RESPONSE	0.001	0.00117135	0.555711	1.47512	0	112	0.998	0.00733952
ENSG00000226900	DNA_REPAIR	0.00100301	0.0012242	0.525628	1.4457	0	149	0.997994	0.00733952
ENSG00000226900	E2F_TARGETS	0.001	0.0012242	0.548847	1.53232	0	200	0.998	0.00733952
ENSG00000226900	G2M_CHECKPOINT	0.001	0.0012242	0.559726	1.56268	0	199	0.998	0.00733952
ENSG00000226900	MYC_TARGETS_V1	0.001	0.0012242	0.655202	1.82925	0	200	0.998	0.00733952
ENSG00000226900	MYC_TARGETS_V2	0.00104932	0.0012242	0.701025	1.82562	0	58	0.997901	0.00733952
ENSG00000226900	UNFOLDED_PROTEIN_RESPONSE	0.00100806	0.0012242	0.566261	1.5404	0	112	0.997984	0.00733952
ENSG00000271270	DNA_REPAIR	0.000999001	0.000999001	0.615695	1.48099	0	149	0.998002	0.00733952
ENSG00000271270	E2F_TARGETS	0.000999001	0.000999001	0.686699	1.66922	0	200	0.998002	0.00733952
ENSG00000271270	G2M_CHECKPOINT	0.000999001	0.000999001	0.666483	1.61959	0	199	0.998002	0.00733952
ENSG00000271270	MITOTIC_SPINDLE	0.000999001	0.000999001	0.534044	1.29776	0	199	0.998002	0.00733952
ENSG00000271270	MYC_TARGETS_V1	0.000999001	0.000999001	0.736423	1.79009	0	200	0.998002	0.00733952
ENSG00000271270	MYC_TARGETS_V2	0.000999001	0.000999001	0.755541	1.75783	0	58	0.998002	0.00733952
ENSG00000271270	UNFOLDED_PROTEIN_RESPONSE	0.000999001	0.000999001	0.577616	1.37869	0	112	0.998002	0.00733952
ENSG00000281398	E2F_TARGETS	0.000999001	0.0011655	0.613996	1.48361	0	200	0.998002	0.00733952
ENSG00000281398	G2M_CHECKPOINT	0.000999001	0.0011655	0.631556	1.52585	0	199	0.998002	0.00733952
ENSG00000281398	MITOTIC_SPINDLE	0.000999001	0.0011655	0.576846	1.39367	0	199	0.998002	0.00733952
ENSG00000281398	MYC_TARGETS_V1	0.000999001	0.0011655	0.613877	1.48333	0	200	0.998002	0.00733952
ENSG00000281398	MYC_TARGETS_V2	0.000999001	0.0011655	0.629594	1.45065	0	58	0.998002	0.00733952
ENSG00000281398	UNFOLDED_PROTEIN_RESPONSE	0.000999001	0.0011655	0.583353	1.38023	0	112	0.998002	0.00733952
ENSG00000268516	DNA_REPAIR	0.000999001	0.001002	0.63417	1.54595	0	149	0.998002	0.00733952
ENSG00000268516	E2F_TARGETS	0.000999001	0.001002	0.687675	1.68706	0	200	0.998002	0.00733952
ENSG00000268516	G2M_CHECKPOINT	0.000999001	0.001002	0.685729	1.68262	0	199	0.998002	0.00733952
ENSG00000268516	MITOTIC_SPINDLE	0.000999001	0.001002	0.570038	1.39874	0	199	0.998002	0.00733952
ENSG00000268516	MYC_TARGETS_V1	0.000999001	0.001002	0.676349	1.65927	0	200	0.998002	0.00733952
ENSG00000268516	MYC_TARGETS_V2	0.001002	0.001002	0.649332	1.52236	0	58	0.997996	0.00733952
ENSG00000268516	UNFOLDED_PROTEIN_RESPONSE	0.001	0.001002	0.570209	1.37704	0	112	0.998	0.00733952
ENSG00000232586	DNA_REPAIR	0.000999001	0.0011655	0.527544	1.37549	0	149	0.998002	0.00733952
ENSG00000232586	E2F_TARGETS	0.000999001	0.0011655	0.698802	1.83927	0	200	0.998002	0.00733952
ENSG00000232586	G2M_CHECKPOINT	0.000999001	0.0011655	0.657755	1.73046	0	199	0.998002	0.00733952
ENSG00000232586	MITOTIC_SPINDLE	0.000999001	0.0011655	0.560159	1.4737	0	199	0.998002	0.00733952
ENSG00000232586	MYC_TARGETS_V1	0.000999001	0.0011655	0.611032	1.60825	0	200	0.998002	0.00733952
ENSG00000232586	MYC_TARGETS_V2	0.000999001	0.0011655	0.615815	1.53227	0	58	0.998002	0.00733952
ENSG00000230433	E2F_TARGETS	0.000999001	0.00116783	0.660629	1.7727	0	200	0.998002	0.00733952
ENSG00000230433	G2M_CHECKPOINT	0.000999001	0.00116783	0.666781	1.7893	0	199	0.998002	0.00733952
ENSG00000230433	MITOTIC_SPINDLE	0.000999001	0.00116783	0.532899	1.43003	0	199	0.998002	0.00733952
ENSG00000230433	MYC_TARGETS_V1	0.000999001	0.00116783	0.565266	1.51681	0	200	0.998002	0.00733952
ENSG00000230433	MYC_TARGETS_V2	0.001001	0.00116783	0.583828	1.48848	0	58	0.997998	0.00733952
ENSG00000230433	UNFOLDED_PROTEIN_RESPONSE	0.000999001	0.00116783	0.535011	1.40469	0	112	0.998002	0.00733952
ENSG00000248673	DNA_REPAIR	0.000999001	0.0011655	0.542882	1.42	0	149	0.998002	0.00733952
ENSG00000248673	E2F_TARGETS	0.000999001	0.0011655	0.580891	1.53538	0	200	0.998002	0.00733952
ENSG00000248673	G2M_CHECKPOINT	0.000999001	0.0011655	0.574995	1.51908	0	199	0.998002	0.00733952
ENSG00000248673	MITOTIC_SPINDLE	0.000999001	0.0011655	0.490799	1.29664	0	199	0.998002	0.00733952
ENSG00000248673	MYC_TARGETS_V1	0.000999001	0.0011655	0.653902	1.72836	0	200	0.998002	0.00733952
ENSG00000248673	MYC_TARGETS_V2	0.000999001	0.0011655	0.669063	1.66777	0	58	0.998002	0.00733952
ENSG00000256128	DNA_REPAIR	0.000999001	0.001	0.64239	1.5009	0	149	0.998002	0.00733952
ENSG00000256128	E2F_TARGETS	0.000999001	0.001	0.749238	1.76699	0	200	0.998002	0.00733952
ENSG00000256128	G2M_CHECKPOINT	0.000999001	0.001	0.737107	1.73802	0	199	0.998002	0.00733952
ENSG00000256128	MITOTIC_SPINDLE	0.000999001	0.001	0.585282	1.38003	0	199	0.998002	0.00733952
ENSG00000256128	MYC_TARGETS_V1	0.000999001	0.001	0.698699	1.6478	0	200	0.998002	0.00733952
ENSG00000256128	MYC_TARGETS_V2	0.001	0.001	0.707874	1.59226	0	58	0.998	0.00733952
ENSG00000256128	UNFOLDED_PROTEIN_RESPONSE	0.000999001	0.001	0.592585	1.37348	0	112	0.998002	0.00733952
ENSG00000251136	DNA_REPAIR	0.000999001	0.001001	0.580217	1.41486	0	149	0.998002	0.00733952
ENSG00000251136	E2F_TARGETS	0.000999001	0.001001	0.687886	1.69158	0	200	0.998002	0.00733952
ENSG00000251136	G2M_CHECKPOINT	0.000999001	0.001001	0.692452	1.70273	0	199	0.998002	0.00733952
ENSG00000251136	MITOTIC_SPINDLE	0.000999001	0.001001	0.554647	1.36387	0	199	0.998002	0.00733952
ENSG00000251136	MYC_TARGETS_V1	0.000999001	0.001001	0.650324	1.59921	0	200	0.998002	0.00733952
ENSG00000251136	MYC_TARGETS_V2	0.001001	0.001001	0.653837	1.52779	0	58	0.997998	0.00733952
ENSG00000251136	UNFOLDED_PROTEIN_RESPONSE	0.000999001	0.001001	0.553227	1.33513	0	112	0.998002	0.00733952
ENSG00000227355	E2F_TARGETS	0.000999001	0.0011655	0.642632	1.72741	0	200	0.998002	0.00733952
ENSG00000227355	G2M_CHECKPOINT	0.000999001	0.0011655	0.633924	1.70399	0	199	0.998002	0.00733952
ENSG00000227355	MITOTIC_SPINDLE	0.000999001	0.0011655	0.554041	1.48927	0	199	0.998002	0.00733952
ENSG00000227355	MYC_TARGETS_V1	0.000999001	0.0011655	0.582096	1.56469	0	200	0.998002	0.00733952
ENSG00000227355	MYC_TARGETS_V2	0.000999001	0.0011655	0.553818	1.41647	0	58	0.998002	0.00733952
ENSG00000227355	UNFOLDED_PROTEIN_RESPONSE	0.000999001	0.0011655	0.513626	1.35351	0	112	0.998002	0.00733952
ENSG00000226281	DNA_REPAIR	0.000999001	0.0011655	0.512714	1.38322	0	149	0.998002	0.00733952
ENSG00000226281	E2F_TARGETS	0.000999001	0.0011655	0.634231	1.7269	0	200	0.998002	0.00733952
ENSG00000226281	G2M_CHECKPOINT	0.000999001	0.0011655	0.643967	1.7537	0	199	0.998002	0.00733952
ENSG00000226281	MITOTIC_SPINDLE	0.000999001	0.0011655	0.489381	1.33272	0	199	0.998002	0.00733952
ENSG00000254389	MYC_TARGETS_V1	0.000999001	0.0011655	0.600445	1.6349	0	200	0.998002	0.00733952
ENSG00000250056	MYC_TARGETS_V2	0.000999001	0.0011655	0.672651	1.73888	0	58	0.998002	0.00733952
ENSG00000249740	DNA_REPAIR	0.000999001	0.0010101	0.528665	1.47395	0	149	0.998002	0.00733952
ENSG00000249740	E2F_TARGETS	0.000999001	0.0010101	0.607118	1.70693	0	200	0.998002	0.00733952
ENSG00000249740	G2M_CHECKPOINT	0.000999001	0.0010101	0.594888	1.67216	0	199	0.998002	0.00733952
ENSG00000249740	MITOTIC_SPINDLE	0.000999001	0.0010101	0.492479	1.38429	0	199	0.998002	0.00733952
ENSG00000249740	MYC_TARGETS_V1	0.000999001	0.0010101	0.648362	1.82289	0	200	0.998002	0.00733952
ENSG00000249740	MYC_TARGETS_V2	0.0010101	0.0010101	0.679685	1.80618	0	58	0.99798	0.00733952
ENSG00000249740	UNFOLDED_PROTEIN_RESPONSE	0.000999001	0.0010101	0.52121	1.435	0	112	0.998002	0.00733952
ENSG00000250658	DNA_REPAIR	0.000999001	0.0011655	0.597567	1.51118	0	149	0.998002	0.00733952
ENSG00000250658	E2F_TARGETS	0.000999001	0.0011655	0.686979	1.75034	0	200	0.998002	0.00733952
ENSG00000250658	G2M_CHECKPOINT	0.000999001	0.0011655	0.67	1.70618	0	199	0.998002	0.00733952
ENSG00000250658	MITOTIC_SPINDLE	0.000999001	0.0011655	0.506035	1.28864	0	199	0.998002	0.00733952
ENSG00000250658	MYC_TARGETS_V1	0.000999001	0.0011655	0.682762	1.7396	0	200	0.998002	0.00733952
ENSG00000250658	MYC_TARGETS_V2	0.000999001	0.0011655	0.64901	1.57895	0	58	0.998002	0.00733952
ENSG00000203645	DNA_REPAIR	0.000999001	0.0011655	0.544642	1.3337	0	149	0.998002	0.00733952
ENSG00000203645	E2F_TARGETS	0.000999001	0.0011655	0.688161	1.70157	0	200	0.998002	0.00733952
ENSG00000203645	G2M_CHECKPOINT	0.000999001	0.0011655	0.696484	1.72179	0	199	0.998002	0.00733952
ENSG00000203645	MITOTIC_SPINDLE	0.000999001	0.0011655	0.572501	1.41529	0	199	0.998002	0.00733952
ENSG00000203645	MYC_TARGETS_V1	0.000999001	0.0011655	0.645179	1.59529	0	200	0.998002	0.00733952
ENSG00000203645	MYC_TARGETS_V2	0.000999001	0.0011655	0.621496	1.46016	0	58	0.998002	0.00733952
ENSG00000273352	DNA_REPAIR	0.000999001	0.000999001	0.611575	1.51814	0	149	0.998002	0.00733952
ENSG00000273352	E2F_TARGETS	0.000999001	0.000999001	0.723065	1.81325	0	200	0.998002	0.00733952
ENSG00000273352	G2M_CHECKPOINT	0.000999001	0.000999001	0.705015	1.76816	0	199	0.998002	0.00733952
ENSG00000273352	MITOTIC_SPINDLE	0.000999001	0.000999001	0.541827	1.35889	0	199	0.998002	0.00733952
ENSG00000273352	MYC_TARGETS_V1	0.000999001	0.000999001	0.670801	1.68219	0	200	0.998002	0.00733952
ENSG00000273352	MYC_TARGETS_V2	0.000999001	0.000999001	0.677713	1.61298	0	58	0.998002	0.00733952
ENSG00000273352	UNFOLDED_PROTEIN_RESPONSE	0.000999001	0.000999001	0.543514	1.3307	0	112	0.998002	0.00733952
ENSG00000280055	E2F_TARGETS	0.000999001	0.0011655	0.623852	1.65512	0	200	0.998002	0.00733952
ENSG00000280055	G2M_CHECKPOINT	0.000999001	0.0011655	0.625669	1.65915	0	199	0.998002	0.00733952
ENSG00000280055	MITOTIC_SPINDLE	0.000999001	0.0011655	0.498594	1.32217	0	199	0.998002	0.00733952
ENSG00000280055	MYC_TARGETS_V1	0.000999001	0.0011655	0.591499	1.56929	0	200	0.998002	0.00733952
ENSG00000280055	MYC_TARGETS_V2	0.000999001	0.0011655	0.664599	1.67748	0	58	0.998002	0.00733952
ENSG00000258169	UNFOLDED_PROTEIN_RESPONSE	0.000999001	0.0011655	0.525287	1.36202	0	112	0.998002	0.00733952
ENSG00000280033	DNA_REPAIR	0.000999001	0.0011655	0.620807	1.53689	0	149	0.998002	0.00733952
ENSG00000280033	E2F_TARGETS	0.000999001	0.0011655	0.724041	1.80738	0	200	0.998002	0.00733952
ENSG00000280033	G2M_CHECKPOINT	0.000999001	0.0011655	0.709002	1.76933	0	199	0.998002	0.00733952
ENSG00000280033	MITOTIC_SPINDLE	0.000999001	0.0011655	0.601427	1.50087	0	199	0.998002	0.00733952
ENSG00000280033	MYC_TARGETS_V1	0.000999001	0.0011655	0.609558	1.5216	0	200	0.998002	0.00733952
ENSG00000280033	MYC_TARGETS_V2	0.000999001	0.0011655	0.60491	1.44025	0	58	0.998002	0.00733952
ENSG00000255559	DNA_REPAIR	0.000999001	0.0011655	0.554037	1.44683	0	149	0.998002	0.00733952
ENSG00000255559	E2F_TARGETS	0.000999001	0.0011655	0.626671	1.65311	0	200	0.998002	0.00733952
ENSG00000255559	G2M_CHECKPOINT	0.000999001	0.0011655	0.6049	1.5954	0	199	0.998002	0.00733952
ENSG00000255559	MITOTIC_SPINDLE	0.000999001	0.0011655	0.505592	1.33348	0	199	0.998002	0.00733952
ENSG00000255559	MYC_TARGETS_V1	0.000999001	0.0011655	0.588471	1.55234	0	200	0.998002	0.00733952
ENSG00000255559	MYC_TARGETS_V2	0.000999001	0.0011655	0.57919	1.45369	0	58	0.998002	0.00733952
ENSG00000203279	DNA_REPAIR	0.000999001	0.00117489	0.64358	1.61218	0	149	0.998002	0.00733952
ENSG00000203279	E2F_TARGETS	0.000999001	0.00117489	0.753736	1.90257	0	200	0.998002	0.00733952
ENSG00000203279	G2M_CHECKPOINT	0.000999001	0.00117489	0.752891	1.90034	0	199	0.998002	0.00733952
ENSG00000203279	MITOTIC_SPINDLE	0.000999001	0.00117489	0.573376	1.44723	0	199	0.998002	0.00733952
ENSG00000237036	MYC_TARGETS_V1	0.000999001	0.00117489	0.733732	1.85208	0	200	0.998002	0.00733952
ENSG00000203279	MYC_TARGETS_V2	0.00100705	0.00117489	0.687568	1.66388	0	58	0.997986	0.00733952
ENSG00000248559	DNA_REPAIR	0.000999001	0.000999001	0.590094	1.48786	0	149	0.998002	0.00733952
ENSG00000248559	E2F_TARGETS	0.000999001	0.000999001	0.693177	1.76513	0	200	0.998002	0.00733952
ENSG00000248559	G2M_CHECKPOINT	0.000999001	0.000999001	0.670202	1.70619	0	199	0.998002	0.00733952
ENSG00000248559	MITOTIC_SPINDLE	0.000999001	0.000999001	0.528672	1.34589	0	199	0.998002	0.00733952
ENSG00000248559	MYC_TARGETS_V1	0.000999001	0.000999001	0.68449	1.74301	0	200	0.998002	0.00733952
ENSG00000248559	MYC_TARGETS_V2	0.000999001	0.000999001	0.644519	1.5534	0	58	0.998002	0.00733952
ENSG00000229589	UNFOLDED_PROTEIN_RESPONSE	0.000999001	0.000999001	0.536519	1.33957	0	112	0.998002	0.00733952
ENSG00000260920	DNA_REPAIR	0.000999001	0.0011655	0.537854	1.28382	0	149	0.998002	0.00733952
ENSG00000260920	E2F_TARGETS	0.000999001	0.0011655	0.691732	1.66686	0	200	0.998002	0.00733952
ENSG00000260920	G2M_CHECKPOINT	0.000999001	0.0011655	0.672798	1.62105	0	199	0.998002	0.00733952
ENSG00000260920	MITOTIC_SPINDLE	0.000999001	0.0011655	0.561954	1.35398	0	199	0.998002	0.00733952
ENSG00000260920	MYC_TARGETS_V1	0.000999001	0.0011655	0.623512	1.50247	0	200	0.998002	0.00733952
ENSG00000260920	UNFOLDED_PROTEIN_RESPONSE	0.000999001	0.0011655	0.542968	1.28459	0	112	0.998002	0.00733952
ENSG00000273637	DNA_REPAIR	0.00100402	0.00120399	0.623885	1.75084	0	149	0.997992	0.00733952
ENSG00000273637	E2F_TARGETS	0.001001	0.00120399	0.634977	1.80206	0	200	0.997998	0.00733952
ENSG00000273637	G2M_CHECKPOINT	0.001001	0.00120399	0.609494	1.72905	0	199	0.997998	0.00733952
ENSG00000273637	MYC_TARGETS_V1	0.001001	0.00120399	0.670247	1.90216	0	200	0.997998	0.00733952
ENSG00000273637	MYC_TARGETS_V2	0.00103199	0.00120399	0.643388	1.71074	0	58	0.997936	0.00733952
ENSG00000273637	UNFOLDED_PROTEIN_RESPONSE	0.00100705	0.00120399	0.546266	1.51448	0	112	0.997986	0.00733952
ENSG00000224738	DNA_REPAIR	0.000999001	0.0011655	0.587416	1.45191	0	149	0.998002	0.00733952
ENSG00000224738	E2F_TARGETS	0.000999001	0.0011655	0.696385	1.73426	0	200	0.998002	0.00733952
ENSG00000224738	G2M_CHECKPOINT	0.000999001	0.0011655	0.676767	1.68513	0	199	0.998002	0.00733952
ENSG00000224738	MITOTIC_SPINDLE	0.000999001	0.0011655	0.548203	1.36501	0	199	0.998002	0.00733952
ENSG00000224738	MYC_TARGETS_V1	0.000999001	0.0011655	0.684372	1.70434	0	200	0.998002	0.00733952
ENSG00000224738	MYC_TARGETS_V2	0.000999001	0.0011655	0.630175	1.49812	0	58	0.998002	0.00733952
ENSG00000273982	DNA_REPAIR	0.000999001	0.00117253	0.538488	1.48766	0	149	0.998002	0.00733952
ENSG00000273982	E2F_TARGETS	0.000999001	0.00117253	0.543501	1.51352	0	200	0.998002	0.00733952
ENSG00000273982	G2M_CHECKPOINT	0.000999001	0.00117253	0.501575	1.39632	0	199	0.998002	0.00733952
ENSG00000273982	MYC_TARGETS_V1	0.000999001	0.00117253	0.545706	1.51966	0	200	0.998002	0.00733952
ENSG00000273982	MYC_TARGETS_V2	0.00100503	0.00117253	0.583783	1.53168	0	58	0.99799	0.00733952
ENSG00000273982	UNFOLDED_PROTEIN_RESPONSE	0.000999001	0.00117253	0.518037	1.41876	0	112	0.998002	0.00733952
ENSG00000231789	DNA_REPAIR	0.000999001	0.00116783	0.614974	1.53032	0	149	0.998002	0.00733952
ENSG00000231789	E2F_TARGETS	0.000999001	0.00116783	0.694479	1.7428	0	200	0.998002	0.00733952
ENSG00000231789	G2M_CHECKPOINT	0.000999001	0.00116783	0.698465	1.7526	0	199	0.998002	0.00733952
ENSG00000231789	MITOTIC_SPINDLE	0.000999001	0.00116783	0.555278	1.39331	0	199	0.998002	0.00733952
ENSG00000231789	MYC_TARGETS_V1	0.000999001	0.00116783	0.659134	1.6541	0	200	0.998002	0.00733952
ENSG00000231789	MYC_TARGETS_V2	0.001001	0.00116783	0.6203	1.48681	0	58	0.997998	0.00733952
ENSG00000238062	DNA_REPAIR	0.000999001	0.001001	0.542726	1.40413	0	149	0.998002	0.00733952
ENSG00000238062	E2F_TARGETS	0.000999001	0.001001	0.663472	1.73443	0	200	0.998002	0.00733952
ENSG00000238062	G2M_CHECKPOINT	0.000999001	0.001001	0.657633	1.71904	0	199	0.998002	0.00733952
ENSG00000238062	MITOTIC_SPINDLE	0.000999001	0.001001	0.514471	1.34481	0	199	0.998002	0.00733952
ENSG00000238062	MYC_TARGETS_V1	0.000999001	0.001001	0.678136	1.77277	0	200	0.998002	0.00733952
ENSG00000238062	MYC_TARGETS_V2	0.001001	0.001001	0.658037	1.62626	0	58	0.997998	0.00733952
ENSG00000222041	UNFOLDED_PROTEIN_RESPONSE	0.000999001	0.001001	0.542064	1.38557	0	112	0.998002	0.00733952
ENSG00000266651	DNA_REPAIR	0.000999001	0.000999001	0.534118	1.36034	0	149	0.998002	0.00733952
ENSG00000266651	E2F_TARGETS	0.000999001	0.000999001	0.622118	1.59841	0	200	0.998002	0.00733952
ENSG00000266651	G2M_CHECKPOINT	0.000999001	0.000999001	0.609615	1.56645	0	199	0.998002	0.00733952
ENSG00000266651	MITOTIC_SPINDLE	0.000999001	0.000999001	0.56986	1.4643	0	199	0.998002	0.00733952
ENSG00000266651	MYC_TARGETS_V1	0.000999001	0.000999001	0.642712	1.65132	0	200	0.998002	0.00733952
ENSG00000266651	MYC_TARGETS_V2	0.000999001	0.000999001	0.670488	1.62993	0	58	0.998002	0.00733952
ENSG00000266651	UNFOLDED_PROTEIN_RESPONSE	0.000999001	0.000999001	0.557149	1.40281	0	112	0.998002	0.00733952
ENSG00000205054	DNA_REPAIR	0.000999001	0.0011655	0.547059	1.42129	0	149	0.998002	0.00733952
ENSG00000276931	E2F_TARGETS	0.000999001	0.0011655	0.713446	1.87133	0	200	0.998002	0.00733952
ENSG00000276931	G2M_CHECKPOINT	0.000999001	0.0011655	0.720403	1.88953	0	199	0.998002	0.00733952
ENSG00000276931	MITOTIC_SPINDLE	0.000999001	0.0011655	0.551292	1.44597	0	199	0.998002	0.00733952
ENSG00000276931	MYC_TARGETS_V1	0.000999001	0.0011655	0.62402	1.63677	0	200	0.998002	0.00733952
ENSG00000276931	MYC_TARGETS_V2	0.000999001	0.0011655	0.58061	1.45248	0	58	0.998002	0.00733952
ENSG00000277342	DNA_REPAIR	0.000999001	0.00116667	0.542144	1.39183	0	149	0.998002	0.00733952
ENSG00000277342	E2F_TARGETS	0.000999001	0.00116667	0.698849	1.81235	0	200	0.998002	0.00733952
ENSG00000277342	G2M_CHECKPOINT	0.000999001	0.00116667	0.710306	1.8418	0	199	0.998002	0.00733952
ENSG00000277342	MITOTIC_SPINDLE	0.000999001	0.00116667	0.558944	1.44932	0	199	0.998002	0.00733952
ENSG00000213468	MYC_TARGETS_V1	0.000999001	0.00116667	0.640517	1.66108	0	200	0.998002	0.00733952
ENSG00000277342	MYC_TARGETS_V2	0.001	0.00116667	0.62827	1.54012	0	58	0.998	0.00733952
ENSG00000237590	DNA_REPAIR	0.000999001	0.00100301	0.539586	1.3901	0	149	0.998002	0.00733952
ENSG00000237590	E2F_TARGETS	0.000999001	0.00100301	0.645644	1.68004	0	200	0.998002	0.00733952
ENSG00000237590	G2M_CHECKPOINT	0.000999001	0.00100301	0.652744	1.69809	0	199	0.998002	0.00733952
ENSG00000237590	MITOTIC_SPINDLE	0.000999001	0.00100301	0.562654	1.46373	0	199	0.998002	0.00733952
ENSG00000237590	MYC_TARGETS_V1	0.000999001	0.00100301	0.658513	1.71353	0	200	0.998002	0.00733952
ENSG00000237590	MYC_TARGETS_V2	0.00100301	0.00100301	0.67928	1.66087	0	58	0.997994	0.00733952
ENSG00000237590	UNFOLDED_PROTEIN_RESPONSE	0.000999001	0.00100301	0.534757	1.36026	0	112	0.998002	0.00733952
ENSG00000279766	DNA_REPAIR	0.001	0.00118084	0.635172	1.56788	0	149	0.998	0.00733952
ENSG00000279766	E2F_TARGETS	0.000999001	0.00118084	0.70424	1.75637	0	200	0.998002	0.00733952
ENSG00000279766	G2M_CHECKPOINT	0.000999001	0.00118084	0.703746	1.75522	0	199	0.998002	0.00733952
ENSG00000279766	MYC_TARGETS_V1	0.000999001	0.00118084	0.731029	1.82318	0	200	0.998002	0.00733952
ENSG00000279766	MYC_TARGETS_V2	0.00101215	0.00118084	0.791011	1.87201	0	58	0.997976	0.00733952
ENSG00000279766	UNFOLDED_PROTEIN_RESPONSE	0.001	0.00118084	0.593419	1.45334	0	112	0.998	0.00733952
ENSG00000215866	DNA_REPAIR	0.000999001	0.00116667	0.582724	1.51143	0	149	0.998002	0.00733952
ENSG00000215866	E2F_TARGETS	0.000999001	0.00116667	0.603375	1.5853	0	200	0.998002	0.00733952
ENSG00000215866	G2M_CHECKPOINT	0.000999001	0.00116667	0.598146	1.57155	0	199	0.998002	0.00733952
ENSG00000215866	MITOTIC_SPINDLE	0.000999001	0.00116667	0.488582	1.28369	0	199	0.998002	0.00733952
ENSG00000215866	MYC_TARGETS_V1	0.000999001	0.00116667	0.636823	1.67318	0	200	0.998002	0.00733952
ENSG00000215866	MYC_TARGETS_V2	0.001	0.00116667	0.6555	1.62535	0	58	0.998	0.00733952
ENSG00000232527	DNA_REPAIR	0.000999001	0.00101317	0.628073	1.58437	0	149	0.998002	0.00733952
ENSG00000232527	E2F_TARGETS	0.000999001	0.00101317	0.660721	1.68125	0	200	0.998002	0.00733952
ENSG00000232527	G2M_CHECKPOINT	0.000999001	0.00101317	0.665401	1.69277	0	199	0.998002	0.00733952
ENSG00000232527	MITOTIC_SPINDLE	0.000999001	0.00101317	0.580268	1.4762	0	199	0.998002	0.00733952
ENSG00000232527	MYC_TARGETS_V1	0.000999001	0.00101317	0.712235	1.81233	0	200	0.998002	0.00733952
ENSG00000232527	MYC_TARGETS_V2	0.00101317	0.00101317	0.728686	1.74749	0	58	0.997974	0.00733952
ENSG00000232527	UNFOLDED_PROTEIN_RESPONSE	0.000999001	0.00101317	0.56795	1.41667	0	112	0.998002	0.00733952
ENSG00000266970	DNA_REPAIR	0.000999001	0.00117135	0.581671	1.50428	0	149	0.998002	0.00733952
ENSG00000266970	E2F_TARGETS	0.001	0.00117135	0.677743	1.76529	0	200	0.998	0.00733952
ENSG00000266970	G2M_CHECKPOINT	0.001	0.00117135	0.680682	1.77282	0	199	0.998	0.00733952
ENSG00000266970	MITOTIC_SPINDLE	0.001	0.00117135	0.532018	1.38563	0	199	0.998	0.00733952
ENSG00000266970	MYC_TARGETS_V1	0.001	0.00117135	0.647834	1.68738	0	200	0.998	0.00733952
ENSG00000266970	MYC_TARGETS_V2	0.00100402	0.00117135	0.670736	1.64595	0	58	0.997992	0.00733952
ENSG00000249364	DNA_REPAIR	0.0010352	0.0011236	-0.545823	-1.67311	0	149	-0.99793	0.00733952
ENSG00000249364	E2F_TARGETS	0.00101729	0.0011236	-0.561603	-1.75109	0	200	-0.997965	0.00733952
ENSG00000249364	G2M_CHECKPOINT	0.0010142	0.0011236	-0.598492	-1.86684	0	199	-0.997972	0.00733952
ENSG00000249364	MITOTIC_SPINDLE	0.0010142	0.0011236	-0.556267	-1.73513	0	199	-0.997972	0.00733952
ENSG00000249364	MYC_TARGETS_V1	0.00101729	0.0011236	-0.681807	-2.12589	0	200	-0.997965	0.00733952
ENSG00000249364	MYC_TARGETS_V2	0.0011236	0.0011236	-0.603117	-1.66802	0	58	-0.997753	0.00733952
ENSG00000249364	UNFOLDED_PROTEIN_RESPONSE	0.00106045	0.0011236	-0.53417	-1.5919	0	112	-0.997879	0.00733952
ENSG00000247595	DNA_REPAIR	0.000999001	0.00119291	0.634386	1.62262	0	149	0.998002	0.00733952
ENSG00000247595	E2F_TARGETS	0.000999001	0.00119291	0.685289	1.76393	0	200	0.998002	0.00733952
ENSG00000247595	G2M_CHECKPOINT	0.000999001	0.00119291	0.67036	1.72495	0	199	0.998002	0.00733952
ENSG00000247595	MITOTIC_SPINDLE	0.000999001	0.00119291	0.520825	1.34017	0	199	0.998002	0.00733952
ENSG00000247595	MYC_TARGETS_V1	0.000999001	0.00119291	0.685239	1.7638	0	200	0.998002	0.00733952
ENSG00000247595	MYC_TARGETS_V2	0.00102249	0.00119291	0.693917	1.67545	0	58	0.997955	0.00733952
ENSG00000236682	DNA_REPAIR	0.000999001	0.0011655	0.598617	1.52335	0	149	0.998002	0.00733952
ENSG00000236682	E2F_TARGETS	0.000999001	0.0011655	0.637345	1.63778	0	200	0.998002	0.00733952
ENSG00000236682	G2M_CHECKPOINT	0.000999001	0.0011655	0.609195	1.56499	0	199	0.998002	0.00733952
ENSG00000236682	MITOTIC_SPINDLE	0.000999001	0.0011655	0.480419	1.23417	0	199	0.998002	0.00733952
ENSG00000236682	MYC_TARGETS_V1	0.000999001	0.0011655	0.652543	1.67683	0	200	0.998002	0.00733952
ENSG00000236682	UNFOLDED_PROTEIN_RESPONSE	0.000999001	0.0011655	0.536732	1.34817	0	112	0.998002	0.00733952
ENSG00000225979	DNA_REPAIR	0.00101317	0.00123457	0.61892	1.79576	0	149	0.997974	0.00733952
ENSG00000225979	E2F_TARGETS	0.00100705	0.00123457	0.66139	1.94725	0	200	0.997986	0.00733952
ENSG00000225979	G2M_CHECKPOINT	0.00100705	0.00123457	0.663471	1.95301	0	199	0.997986	0.00733952
ENSG00000225979	MITOTIC_SPINDLE	0.00100705	0.00123457	0.485253	1.4284	0	199	0.997986	0.00733952
ENSG00000225979	MYC_TARGETS_V1	0.00100705	0.00123457	0.648424	1.90907	0	200	0.997986	0.00733952
ENSG00000225979	MYC_TARGETS_V2	0.0010582	0.00123457	0.65969	1.79685	0	58	0.997884	0.00733952
ENSG00000271732	DNA_REPAIR	0.000999001	0.001002	-0.524536	-1.52354	0	149	-0.998002	0.00733952
ENSG00000271732	E2F_TARGETS	0.000999001	0.001002	-0.690131	-2.02813	0	200	-0.998002	0.00733952
ENSG00000271732	G2M_CHECKPOINT	0.000999001	0.001002	-0.672747	-1.97663	0	199	-0.998002	0.00733952
ENSG00000271732	MITOTIC_SPINDLE	0.000999001	0.001002	-0.591743	-1.73863	0	199	-0.998002	0.00733952
ENSG00000271732	MYC_TARGETS_V1	0.000999001	0.001002	-0.646767	-1.90069	0	200	-0.998002	0.00733952
ENSG00000271732	MYC_TARGETS_V2	0.001002	0.001002	-0.595957	-1.6392	0	58	-0.997996	0.00733952
ENSG00000271732	UNFOLDED_PROTEIN_RESPONSE	0.001	0.001002	-0.501403	-1.43651	0	112	-0.998	0.00733952
ENSG00000234912	DNA_REPAIR	0.000999001	0.0011655	0.614278	1.53109	0	149	0.998002	0.00733952
ENSG00000234912	E2F_TARGETS	0.000999001	0.0011655	0.654384	1.64681	0	200	0.998002	0.00733952
ENSG00000234912	G2M_CHECKPOINT	0.000999001	0.0011655	0.632459	1.59141	0	199	0.998002	0.00733952
ENSG00000234912	MITOTIC_SPINDLE	0.000999001	0.0011655	0.541806	1.36331	0	199	0.998002	0.00733952
ENSG00000234912	MYC_TARGETS_V1	0.000999001	0.0011655	0.663554	1.66989	0	200	0.998002	0.00733952
ENSG00000234912	MYC_TARGETS_V2	0.000999001	0.0011655	0.666478	1.58847	0	58	0.998002	0.00733952
ENSG00000223626	DNA_REPAIR	0.00102459	0.00129056	-0.571494	-1.73709	0	149	-0.997951	0.00733952
ENSG00000223626	E2F_TARGETS	0.00102145	0.00129056	-0.52669	-1.62122	0	200	-0.997957	0.00733952
ENSG00000223626	G2M_CHECKPOINT	0.00102249	0.00129056	-0.509685	-1.56808	0	199	-0.997955	0.00733952
ENSG00000223626	MYC_TARGETS_V1	0.00102145	0.00129056	-0.703737	-2.1662	0	200	-0.997957	0.00733952
ENSG00000223626	MYC_TARGETS_V2	0.00110619	0.00129056	-0.751018	-2.07399	0	58	-0.997788	0.00733952
ENSG00000223626	UNFOLDED_PROTEIN_RESPONSE	0.00104058	0.00129056	-0.543007	-1.61811	0	112	-0.997919	0.00733952
ENSG00000280194	DNA_REPAIR	0.000999001	0.00116667	0.64776	1.56931	0	149	0.998002	0.00733952
ENSG00000280194	E2F_TARGETS	0.000999001	0.00116667	0.687686	1.67996	0	200	0.998002	0.00733952
ENSG00000280194	G2M_CHECKPOINT	0.000999001	0.00116667	0.68451	1.67203	0	199	0.998002	0.00733952
ENSG00000280194	MITOTIC_SPINDLE	0.000999001	0.00116667	0.544222	1.32935	0	199	0.998002	0.00733952
ENSG00000280194	MYC_TARGETS_V1	0.000999001	0.00116667	0.690635	1.68716	0	200	0.998002	0.00733952
ENSG00000280194	MYC_TARGETS_V2	0.001	0.00116667	0.683885	1.59307	0	58	0.998	0.00733952
ENSG00000264448	DNA_REPAIR	0.000999001	0.00116667	0.499536	1.37298	0	149	0.998002	0.00733952
ENSG00000264448	E2F_TARGETS	0.000999001	0.00116667	0.572929	1.58921	0	200	0.998002	0.00733952
ENSG00000264448	G2M_CHECKPOINT	0.000999001	0.00116667	0.554302	1.5368	0	199	0.998002	0.00733952
ENSG00000264448	MITOTIC_SPINDLE	0.000999001	0.00116667	0.484447	1.34313	0	199	0.998002	0.00733952
ENSG00000264448	MYC_TARGETS_V1	0.000999001	0.00116667	0.544021	1.50902	0	200	0.998002	0.00733952
ENSG00000206573	MYC_TARGETS_V2	0.001	0.00116667	0.571409	1.49211	0	58	0.998	0.00733952
ENSG00000238280	DNA_REPAIR	0.000999001	0.000999001	0.553621	1.54876	0	149	0.998002	0.00733952
ENSG00000238280	E2F_TARGETS	0.000999001	0.000999001	0.686685	1.93891	0	200	0.998002	0.00733952
ENSG00000238280	G2M_CHECKPOINT	0.000999001	0.000999001	0.687226	1.94048	0	199	0.998002	0.00733952
ENSG00000238280	MITOTIC_SPINDLE	0.000999001	0.000999001	0.510175	1.44055	0	199	0.998002	0.00733952
ENSG00000238280	MYC_TARGETS_V1	0.000999001	0.000999001	0.631999	1.7845	0	200	0.998002	0.00733952
ENSG00000238280	MYC_TARGETS_V2	0.000999001	0.000999001	0.609122	1.61433	0	58	0.998002	0.00733952
ENSG00000238280	UNFOLDED_PROTEIN_RESPONSE	0.000999001	0.000999001	0.491167	1.35768	0	112	0.998002	0.00733952
ENSG00000257202	DNA_REPAIR	0.000999001	0.0011655	0.478421	1.35594	0	149	0.998002	0.00733952
ENSG00000257202	E2F_TARGETS	0.000999001	0.0011655	0.587179	1.68408	0	200	0.998002	0.00733952
ENSG00000257202	G2M_CHECKPOINT	0.000999001	0.0011655	0.582443	1.67043	0	199	0.998002	0.00733952
ENSG00000257202	MITOTIC_SPINDLE	0.000999001	0.0011655	0.512656	1.47028	0	199	0.998002	0.00733952
ENSG00000257202	MYC_TARGETS_V1	0.000999001	0.0011655	0.547234	1.56951	0	200	0.998002	0.00733952
ENSG00000257202	MYC_TARGETS_V2	0.000999001	0.0011655	0.555325	1.50387	0	58	0.998002	0.00733952
ENSG00000272839	DNA_REPAIR	0.000999001	0.00116667	0.553099	1.43385	0	149	0.998002	0.00733952
ENSG00000272839	E2F_TARGETS	0.000999001	0.00116667	0.634096	1.65831	0	200	0.998002	0.00733952
ENSG00000272839	G2M_CHECKPOINT	0.000999001	0.00116667	0.621309	1.62493	0	199	0.998002	0.00733952
ENSG00000272839	MITOTIC_SPINDLE	0.000999001	0.00116667	0.479962	1.25526	0	199	0.998002	0.00733952
ENSG00000272839	MYC_TARGETS_V1	0.000999001	0.00116667	0.604328	1.58047	0	200	0.998002	0.00733952
ENSG00000272839	MYC_TARGETS_V2	0.001	0.00116667	0.66222	1.63929	0	58	0.998	0.00733952
ENSG00000203434	DNA_REPAIR	0.00100402	0.00103627	-0.523936	-1.6255	0	149	-0.997992	0.00733952
ENSG00000203434	E2F_TARGETS	0.001001	0.00103627	-0.54739	-1.71243	0	200	-0.997998	0.00733952
ENSG00000203434	G2M_CHECKPOINT	0.001002	0.00103627	-0.543406	-1.69854	0	199	-0.997996	0.00733952
ENSG00000203434	MITOTIC_SPINDLE	0.001002	0.00103627	-0.456864	-1.42804	0	199	-0.997996	0.00733952
ENSG00000203434	MYC_TARGETS_V1	0.001001	0.00103627	-0.603228	-1.88711	0	200	-0.997998	0.00733952
ENSG00000203434	MYC_TARGETS_V2	0.00103627	0.00103627	-0.553697	-1.59456	0	58	-0.997927	0.00733952
ENSG00000203434	UNFOLDED_PROTEIN_RESPONSE	0.0010101	0.00103627	-0.505411	-1.53696	0	112	-0.99798	0.00733952
ENSG00000206573	DNA_REPAIR	0.000999001	0.000999001	0.606423	1.47921	0	149	0.998002	0.00733952
ENSG00000206573	E2F_TARGETS	0.000999001	0.000999001	0.7171	1.76268	0	200	0.998002	0.00733952
ENSG00000236423	G2M_CHECKPOINT	0.000999001	0.000999001	0.704877	1.73297	0	199	0.998002	0.00733952
ENSG00000206573	MITOTIC_SPINDLE	0.000999001	0.000999001	0.560025	1.37685	0	199	0.998002	0.00733952
ENSG00000206573	MYC_TARGETS_V1	0.000999001	0.000999001	0.682649	1.678	0	200	0.998002	0.00733952
ENSG00000206573	MYC_TARGETS_V2	0.000999001	0.000999001	0.650662	1.52133	0	58	0.998002	0.00733952
ENSG00000206573	UNFOLDED_PROTEIN_RESPONSE	0.000999001	0.000999001	0.546063	1.31827	0	112	0.998002	0.00733952
ENSG00000179840	DNA_REPAIR	0.000999001	0.00117135	0.643128	1.68605	0	149	0.998002	0.00733952
ENSG00000179840	E2F_TARGETS	0.000999001	0.00117135	0.734327	1.9451	0	200	0.998002	0.00733952
ENSG00000179840	G2M_CHECKPOINT	0.000999001	0.00117135	0.72791	1.9273	0	199	0.998002	0.00733952
ENSG00000179840	MITOTIC_SPINDLE	0.000999001	0.00117135	0.54703	1.44838	0	199	0.998002	0.00733952
ENSG00000179840	MYC_TARGETS_V1	0.000999001	0.00117135	0.692383	1.834	0	200	0.998002	0.00733952
ENSG00000179840	MYC_TARGETS_V2	0.00100402	0.00117135	0.692321	1.72846	0	58	0.997992	0.00733952
ENSG00000279945	DNA_REPAIR	0.000999001	0.0011655	0.568961	1.43653	0	149	0.998002	0.00733952
ENSG00000279945	E2F_TARGETS	0.000999001	0.0011655	0.626157	1.59683	0	200	0.998002	0.00733952
ENSG00000279945	G2M_CHECKPOINT	0.000999001	0.0011655	0.610793	1.55768	0	199	0.998002	0.00733952
ENSG00000279945	MITOTIC_SPINDLE	0.000999001	0.0011655	0.506328	1.29127	0	199	0.998002	0.00733952
ENSG00000279945	MYC_TARGETS_V1	0.000999001	0.0011655	0.564295	1.43907	0	200	0.998002	0.00733952
ENSG00000279945	MYC_TARGETS_V2	0.000999001	0.0011655	0.590781	1.43213	0	58	0.998002	0.00733952
ENSG00000234019	DNA_REPAIR	0.000999001	0.00117018	0.614171	1.57824	0	149	0.998002	0.00733952
ENSG00000234019	E2F_TARGETS	0.000999001	0.00117018	0.720541	1.86318	0	200	0.998002	0.00733952
ENSG00000234019	G2M_CHECKPOINT	0.000999001	0.00117018	0.702428	1.81627	0	199	0.998002	0.00733952
ENSG00000234019	MITOTIC_SPINDLE	0.000999001	0.00117018	0.532463	1.37679	0	199	0.998002	0.00733952
ENSG00000234019	MYC_TARGETS_V1	0.000999001	0.00117018	0.625155	1.61653	0	200	0.998002	0.00733952
ENSG00000234019	MYC_TARGETS_V2	0.00100301	0.00117018	0.630388	1.55343	0	58	0.997994	0.00733952
ENSG00000235531	DNA_REPAIR	0.000999001	0.001169	0.516274	1.33845	0	149	0.998002	0.00733952
ENSG00000224397	E2F_TARGETS	0.000999001	0.001169	0.670469	1.75257	0	200	0.998002	0.00733952
ENSG00000224397	G2M_CHECKPOINT	0.000999001	0.001169	0.685376	1.79068	0	199	0.998002	0.00733952
ENSG00000224397	MITOTIC_SPINDLE	0.000999001	0.001169	0.549001	1.43437	0	199	0.998002	0.00733952
ENSG00000224397	MYC_TARGETS_V1	0.000999001	0.001169	0.541492	1.41543	0	200	0.998002	0.00733952
ENSG00000224397	MYC_TARGETS_V2	0.001002	0.001169	0.597765	1.49554	0	58	0.997996	0.00733952
ENSG00000276188	DNA_REPAIR	0.000999001	0.00117018	0.61335	1.58007	0	149	0.998002	0.00733952
ENSG00000276188	E2F_TARGETS	0.000999001	0.00117018	0.690914	1.79754	0	200	0.998002	0.00733952
ENSG00000276188	G2M_CHECKPOINT	0.000999001	0.00117018	0.67611	1.75872	0	199	0.998002	0.00733952
ENSG00000276188	MITOTIC_SPINDLE	0.000999001	0.00117018	0.548513	1.42681	0	199	0.998002	0.00733952
ENSG00000276188	MYC_TARGETS_V1	0.000999001	0.00117018	0.653411	1.69997	0	200	0.998002	0.00733952
ENSG00000276188	MYC_TARGETS_V2	0.00100301	0.00117018	0.663832	1.6226	0	58	0.997994	0.00733952
ENSG00000236305	DNA_REPAIR	0.001001	0.00118926	0.65603	1.5838	0	149	0.997998	0.00733952
ENSG00000236305	E2F_TARGETS	0.000999001	0.00118926	0.638052	1.55358	0	200	0.998002	0.00733952
ENSG00000272142	G2M_CHECKPOINT	0.000999001	0.00118926	0.640958	1.56037	0	199	0.998002	0.00733952
ENSG00000236305	MYC_TARGETS_V1	0.000999001	0.00118926	0.744612	1.81304	0	200	0.998002	0.00733952
ENSG00000236305	MYC_TARGETS_V2	0.00101937	0.00118926	0.788622	1.82974	0	58	0.997961	0.00733952
ENSG00000236305	UNFOLDED_PROTEIN_RESPONSE	0.001002	0.00118926	0.616823	1.47499	0	112	0.997996	0.00733952
ENSG00000223393	DNA_REPAIR	0.000999001	0.0011655	0.486251	1.3821	0	149	0.998002	0.00733952
ENSG00000223393	E2F_TARGETS	0.000999001	0.0011655	0.570258	1.63836	0	200	0.998002	0.00733952
ENSG00000223393	G2M_CHECKPOINT	0.000999001	0.0011655	0.563516	1.61903	0	199	0.998002	0.00733952
ENSG00000223393	MITOTIC_SPINDLE	0.000999001	0.0011655	0.455113	1.30758	0	199	0.998002	0.00733952
ENSG00000223393	MYC_TARGETS_V1	0.000999001	0.0011655	0.558579	1.6048	0	200	0.998002	0.00733952
ENSG00000223393	MYC_TARGETS_V2	0.000999001	0.0011655	0.592062	1.60817	0	58	0.998002	0.00733952
ENSG00000267049	DNA_REPAIR	0.000999001	0.00117371	0.655824	1.55939	0	149	0.998002	0.00733952
ENSG00000267049	E2F_TARGETS	0.000999001	0.00117371	0.717903	1.72305	0	200	0.998002	0.00733952
ENSG00000267049	G2M_CHECKPOINT	0.000999001	0.00117371	0.710906	1.70611	0	199	0.998002	0.00733952
ENSG00000267049	MITOTIC_SPINDLE	0.000999001	0.00117371	0.580918	1.39415	0	199	0.998002	0.00733952
ENSG00000267049	MYC_TARGETS_V1	0.000999001	0.00117371	0.675302	1.6208	0	200	0.998002	0.00733952
ENSG00000267049	MYC_TARGETS_V2	0.00100604	0.00117371	0.667917	1.53463	0	58	0.997988	0.00733952
ENSG00000271011	DNA_REPAIR	0.000999001	0.0011655	0.531094	1.38416	0	149	0.998002	0.00733952
ENSG00000271011	E2F_TARGETS	0.000999001	0.0011655	0.633709	1.66783	0	200	0.998002	0.00733952
ENSG00000271011	G2M_CHECKPOINT	0.000999001	0.0011655	0.634443	1.66952	0	199	0.998002	0.00733952
ENSG00000271011	MITOTIC_SPINDLE	0.000999001	0.0011655	0.550531	1.4487	0	199	0.998002	0.00733952
ENSG00000271011	MYC_TARGETS_V1	0.000999001	0.0011655	0.550855	1.44977	0	200	0.998002	0.00733952
ENSG00000271011	UNFOLDED_PROTEIN_RESPONSE	0.000999001	0.0011655	0.531512	1.36907	0	112	0.998002	0.00733952
ENSG00000263680	DNA_REPAIR	0.000999001	0.0011655	0.524439	1.25139	0	149	0.998002	0.00733952
ENSG00000263680	E2F_TARGETS	0.000999001	0.0011655	0.690633	1.65881	0	200	0.998002	0.00733952
ENSG00000263680	G2M_CHECKPOINT	0.000999001	0.0011655	0.68639	1.64819	0	199	0.998002	0.00733952
ENSG00000263680	MITOTIC_SPINDLE	0.000999001	0.0011655	0.54697	1.31341	0	199	0.998002	0.00733952
ENSG00000263680	MYC_TARGETS_V1	0.000999001	0.0011655	0.64023	1.53775	0	200	0.998002	0.00733952
ENSG00000263680	MYC_TARGETS_V2	0.000999001	0.0011655	0.595978	1.37615	0	58	0.998002	0.00733952
ENSG00000253764	DNA_REPAIR	0.00111982	0.00127065	-0.594529	-1.88677	0	149	-0.99776	0.00733952
ENSG00000253764	E2F_TARGETS	0.00108578	0.00127065	-0.795764	-2.59218	0	200	-0.997828	0.00733952
ENSG00000253764	G2M_CHECKPOINT	0.00108225	0.00127065	-0.796219	-2.59504	0	199	-0.997835	0.00733952
ENSG00000253764	MITOTIC_SPINDLE	0.00108225	0.00127065	-0.628305	-2.04777	0	199	-0.997835	0.00733952
ENSG00000253764	MYC_TARGETS_V1	0.00108578	0.00127065	-0.713824	-2.32526	0	200	-0.997828	0.00733952
ENSG00000253764	MYC_TARGETS_V2	0.00127065	0.00127065	-0.631292	-1.80489	0	58	-0.997459	0.00733952
ENSG00000253764	UNFOLDED_PROTEIN_RESPONSE	0.00115741	0.00127065	-0.513091	-1.58686	0	112	-0.997685	0.00733952
ENSG00000250999	DNA_REPAIR	0.000999001	0.0011655	0.59905	1.43514	0	149	0.998002	0.00733952
ENSG00000250999	E2F_TARGETS	0.000999001	0.0011655	0.679199	1.63439	0	200	0.998002	0.00733952
ENSG00000250999	G2M_CHECKPOINT	0.000999001	0.0011655	0.645788	1.55352	0	199	0.998002	0.00733952
ENSG00000250999	MITOTIC_SPINDLE	0.000999001	0.0011655	0.525334	1.26375	0	199	0.998002	0.00733952
ENSG00000250999	MYC_TARGETS_V1	0.000999001	0.0011655	0.596284	1.43486	0	200	0.998002	0.00733952
ENSG00000250999	MYC_TARGETS_V2	0.000999001	0.0011655	0.610646	1.4104	0	58	0.998002	0.00733952
ENSG00000242125	DNA_REPAIR	0.000999001	0.001	0.642523	1.50892	0	149	0.998002	0.00733952
ENSG00000242125	E2F_TARGETS	0.000999001	0.001	0.711224	1.6796	0	200	0.998002	0.00733952
ENSG00000242125	G2M_CHECKPOINT	0.000999001	0.001	0.704032	1.6626	0	199	0.998002	0.00733952
ENSG00000242125	MITOTIC_SPINDLE	0.000999001	0.001	0.59907	1.41473	0	199	0.998002	0.00733952
ENSG00000242125	MYC_TARGETS_V1	0.000999001	0.001	0.729785	1.72343	0	200	0.998002	0.00733952
ENSG00000242125	MYC_TARGETS_V2	0.001	0.001	0.728268	1.65008	0	58	0.998	0.00733952
ENSG00000242125	UNFOLDED_PROTEIN_RESPONSE	0.000999001	0.001	0.593177	1.37959	0	112	0.998002	0.00733952
ENSG00000259004	DNA_REPAIR	0.000999001	0.000999001	0.637173	1.56017	0	149	0.998002	0.00733952
ENSG00000259004	E2F_TARGETS	0.000999001	0.000999001	0.690088	1.70406	0	200	0.998002	0.00733952
ENSG00000265688	G2M_CHECKPOINT	0.000999001	0.000999001	0.661908	1.63444	0	199	0.998002	0.00733952
ENSG00000259004	MITOTIC_SPINDLE	0.000999001	0.000999001	0.525098	1.29662	0	199	0.998002	0.00733952
ENSG00000259004	MYC_TARGETS_V1	0.000999001	0.000999001	0.679408	1.67768	0	200	0.998002	0.00733952
ENSG00000259004	MYC_TARGETS_V2	0.000999001	0.000999001	0.67808	1.59464	0	58	0.998002	0.00733952
ENSG00000259004	UNFOLDED_PROTEIN_RESPONSE	0.000999001	0.000999001	0.547064	1.33042	0	112	0.998002	0.00733952
ENSG00000279539	DNA_REPAIR	0.000999001	0.00116667	0.634502	1.68608	0	149	0.998002	0.00733952
ENSG00000279539	E2F_TARGETS	0.000999001	0.00116667	0.714182	1.92245	0	200	0.998002	0.00733952
ENSG00000279539	G2M_CHECKPOINT	0.000999001	0.00116667	0.687041	1.84895	0	199	0.998002	0.00733952
ENSG00000279539	MITOTIC_SPINDLE	0.000999001	0.00116667	0.5273	1.41906	0	199	0.998002	0.00733952
ENSG00000279539	MYC_TARGETS_V1	0.000999001	0.00116667	0.653138	1.75813	0	200	0.998002	0.00733952
ENSG00000279539	MYC_TARGETS_V2	0.001	0.00116667	0.633467	1.60113	0	58	0.998	0.00733952
ENSG00000275097	DNA_REPAIR	0.001	0.00120399	0.53476	1.48329	0	149	0.998	0.00733952
ENSG00000275097	E2F_TARGETS	0.000999001	0.00120399	0.530062	1.48358	0	200	0.998002	0.00733952
ENSG00000275097	G2M_CHECKPOINT	0.001	0.00120399	0.58067	1.62444	0	199	0.998	0.00733952
ENSG00000275097	MITOTIC_SPINDLE	0.001	0.00120399	0.482542	1.34992	0	199	0.998	0.00733952
ENSG00000275097	MYC_TARGETS_V1	0.000999001	0.00120399	0.616821	1.72641	0	200	0.998002	0.00733952
ENSG00000275097	MYC_TARGETS_V2	0.00103199	0.00120399	0.64687	1.69185	0	58	0.997936	0.00733952
ENSG00000234608	DNA_REPAIR	0.00101833	0.00125045	0.640302	1.77939	0	149	0.997963	0.00733952
ENSG00000273416	E2F_TARGETS	0.00100806	0.00125045	0.578517	1.63511	0	200	0.997984	0.00733952
ENSG00000273416	G2M_CHECKPOINT	0.00100806	0.00125045	0.531059	1.50005	0	199	0.997984	0.00733952
ENSG00000273416	MYC_TARGETS_V1	0.00100806	0.00125045	0.71317	2.01569	0	200	0.997984	0.00733952
ENSG00000273416	MYC_TARGETS_V2	0.00107181	0.00125045	0.784487	2.0199	0	58	0.997856	0.00733952
ENSG00000273416	UNFOLDED_PROTEIN_RESPONSE	0.00103413	0.00125045	0.552589	1.51021	0	112	0.997932	0.00733952
ENSG00000261586	DNA_REPAIR	0.000999001	0.00116783	0.556131	1.34534	0	149	0.998002	0.00733952
ENSG00000261586	E2F_TARGETS	0.000999001	0.00116783	0.654844	1.59617	0	200	0.998002	0.00733952
ENSG00000261586	G2M_CHECKPOINT	0.000999001	0.00116783	0.646726	1.57615	0	199	0.998002	0.00733952
ENSG00000255248	MITOTIC_SPINDLE	0.000999001	0.00116783	0.57264	1.39559	0	199	0.998002	0.00733952
ENSG00000261586	MYC_TARGETS_V1	0.000999001	0.00116783	0.605231	1.47524	0	200	0.998002	0.00733952
ENSG00000261586	MYC_TARGETS_V2	0.001001	0.00116783	0.633536	1.48006	0	58	0.997998	0.00733952
ENSG00000274225	DNA_REPAIR	0.001	0.00101317	-0.553903	-1.53538	0	149	-0.998	0.00733952
ENSG00000274225	E2F_TARGETS	0.000999001	0.00101317	-0.653182	-1.83281	0	200	-0.998002	0.00733952
ENSG00000274225	G2M_CHECKPOINT	0.000999001	0.00101317	-0.655971	-1.84049	0	199	-0.998002	0.00733952
ENSG00000274225	MITOTIC_SPINDLE	0.000999001	0.00101317	-0.533539	-1.49698	0	199	-0.998002	0.00733952
ENSG00000274225	MYC_TARGETS_V1	0.000999001	0.00101317	-0.673197	-1.88897	0	200	-0.998002	0.00733952
ENSG00000274225	MYC_TARGETS_V2	0.00101317	0.00101317	-0.719378	-1.88471	0	58	-0.997974	0.00733952
ENSG00000274225	UNFOLDED_PROTEIN_RESPONSE	0.001002	0.00101317	-0.561124	-1.53759	0	112	-0.997996	0.00733952
ENSG00000250049	DNA_REPAIR	0.000999001	0.000999001	0.498594	1.30486	0	149	0.998002	0.00733952
ENSG00000250049	E2F_TARGETS	0.000999001	0.000999001	0.642816	1.69781	0	200	0.998002	0.00733952
ENSG00000250049	G2M_CHECKPOINT	0.000999001	0.000999001	0.663178	1.75167	0	199	0.998002	0.00733952
ENSG00000205181	MITOTIC_SPINDLE	0.000999001	0.000999001	0.492991	1.30215	0	199	0.998002	0.00733952
ENSG00000250049	MYC_TARGETS_V1	0.000999001	0.000999001	0.607063	1.60337	0	200	0.998002	0.00733952
ENSG00000250049	MYC_TARGETS_V2	0.000999001	0.000999001	0.571572	1.43464	0	58	0.998002	0.00733952
ENSG00000250049	UNFOLDED_PROTEIN_RESPONSE	0.000999001	0.000999001	0.538996	1.39755	0	112	0.998002	0.00733952
ENSG00000273329	DNA_REPAIR	0.000999001	0.0011655	0.606872	1.56956	0	149	0.998002	0.00733952
ENSG00000273329	E2F_TARGETS	0.000999001	0.0011655	0.643333	1.6841	0	200	0.998002	0.00733952
ENSG00000273329	G2M_CHECKPOINT	0.000999001	0.0011655	0.616115	1.61265	0	199	0.998002	0.00733952
ENSG00000273329	MITOTIC_SPINDLE	0.000999001	0.0011655	0.529728	1.38654	0	199	0.998002	0.00733952
ENSG00000273329	MYC_TARGETS_V1	0.000999001	0.0011655	0.582536	1.52495	0	200	0.998002	0.00733952
ENSG00000273329	MYC_TARGETS_V2	0.000999001	0.0011655	0.577731	1.44187	0	58	0.998002	0.00733952
ENSG00000250988	DNA_REPAIR	0.000999001	0.0011655	0.569167	1.45467	0	149	0.998002	0.00733952
ENSG00000250988	E2F_TARGETS	0.000999001	0.0011655	0.700534	1.80602	0	200	0.998002	0.00733952
ENSG00000250988	G2M_CHECKPOINT	0.000999001	0.0011655	0.669088	1.72424	0	199	0.998002	0.00733952
ENSG00000250988	MITOTIC_SPINDLE	0.000999001	0.0011655	0.559731	1.44243	0	199	0.998002	0.00733952
ENSG00000250988	MYC_TARGETS_V1	0.000999001	0.0011655	0.592634	1.52784	0	200	0.998002	0.00733952
ENSG00000250988	UNFOLDED_PROTEIN_RESPONSE	0.000999001	0.0011655	0.52015	1.31344	0	112	0.998002	0.00733952
ENSG00000229404	DNA_REPAIR	0.000999001	0.0011655	0.579908	1.36176	0	149	0.998002	0.00733952
ENSG00000229404	E2F_TARGETS	0.000999001	0.0011655	0.723534	1.70896	0	200	0.998002	0.00733952
ENSG00000229404	G2M_CHECKPOINT	0.000999001	0.0011655	0.717577	1.6951	0	199	0.998002	0.00733952
ENSG00000229404	MITOTIC_SPINDLE	0.000999001	0.0011655	0.580237	1.37067	0	199	0.998002	0.00733952
ENSG00000229404	MYC_TARGETS_V1	0.000999001	0.0011655	0.641214	1.51453	0	200	0.998002	0.00733952
ENSG00000229404	MYC_TARGETS_V2	0.000999001	0.0011655	0.614681	1.3974	0	58	0.998002	0.00733952
ENSG00000249096	DNA_REPAIR	0.00105708	0.00117233	-0.508639	-1.57475	0	149	-0.997886	0.00733952
ENSG00000249096	E2F_TARGETS	0.00104275	0.00117233	-0.528913	-1.66669	0	200	-0.997914	0.00733952
ENSG00000249096	G2M_CHECKPOINT	0.00104275	0.00117233	-0.525448	-1.65415	0	199	-0.997914	0.00733952
ENSG00000249096	MITOTIC_SPINDLE	0.00104275	0.00117233	-0.482604	-1.51928	0	199	-0.997914	0.00733952
ENSG00000249096	MYC_TARGETS_V1	0.00104275	0.00117233	-0.695297	-2.19099	0	200	-0.997914	0.00733952
ENSG00000249096	MYC_TARGETS_V2	0.00117233	0.00117233	-0.703616	-1.96822	0	58	-0.997655	0.00733952
ENSG00000249096	UNFOLDED_PROTEIN_RESPONSE	0.00108578	0.00117233	-0.542617	-1.64905	0	112	-0.997828	0.00733952
ENSG00000272979	DNA_REPAIR	0.000999001	0.0011655	0.601622	1.40554	0	149	0.998002	0.00733952
ENSG00000272979	E2F_TARGETS	0.000999001	0.0011655	0.700816	1.65086	0	200	0.998002	0.00733952
ENSG00000272979	G2M_CHECKPOINT	0.000999001	0.0011655	0.657982	1.55016	0	199	0.998002	0.00733952
ENSG00000272979	MITOTIC_SPINDLE	0.000999001	0.0011655	0.593203	1.39755	0	199	0.998002	0.00733952
ENSG00000272979	MYC_TARGETS_V1	0.000999001	0.0011655	0.650098	1.53139	0	200	0.998002	0.00733952
ENSG00000272979	MYC_TARGETS_V2	0.000999001	0.0011655	0.623047	1.40916	0	58	0.998002	0.00733952
ENSG00000274598	DNA_REPAIR	0.000999001	0.0011655	0.538865	1.42617	0	149	0.998002	0.00733952
ENSG00000274598	E2F_TARGETS	0.000999001	0.0011655	0.705197	1.88671	0	200	0.998002	0.00733952
ENSG00000274598	G2M_CHECKPOINT	0.000999001	0.0011655	0.681527	1.82352	0	199	0.998002	0.00733952
ENSG00000274598	MITOTIC_SPINDLE	0.000999001	0.0011655	0.549618	1.47058	0	199	0.998002	0.00733952
ENSG00000274598	MYC_TARGETS_V1	0.000999001	0.0011655	0.552328	1.47772	0	200	0.998002	0.00733952
ENSG00000274598	MYC_TARGETS_V2	0.000999001	0.0011655	0.577432	1.45548	0	58	0.998002	0.00733952
ENSG00000277463	DNA_REPAIR	0.00100503	0.00124644	0.572912	1.57235	0	149	0.99799	0.00733952
ENSG00000277463	E2F_TARGETS	0.001	0.00124644	0.668243	1.85535	0	200	0.998	0.00733952
ENSG00000277463	G2M_CHECKPOINT	0.001	0.00124644	0.676969	1.88009	0	199	0.998	0.00733952
ENSG00000277463	MITOTIC_SPINDLE	0.001	0.00124644	0.505703	1.40445	0	199	0.998	0.00733952
ENSG00000277463	MYC_TARGETS_V1	0.001	0.00124644	0.680763	1.89011	0	200	0.998	0.00733952
ENSG00000277463	MYC_TARGETS_V2	0.00106838	0.00124644	0.678625	1.76362	0	58	0.997863	0.00733952
ENSG00000235586	DNA_REPAIR	0.000999001	0.001002	0.627249	1.57036	0	149	0.998002	0.00733952
ENSG00000235586	E2F_TARGETS	0.000999001	0.001002	0.748032	1.88547	0	200	0.998002	0.00733952
ENSG00000235586	G2M_CHECKPOINT	0.000999001	0.001002	0.735228	1.85274	0	199	0.998002	0.00733952
ENSG00000235586	MITOTIC_SPINDLE	0.000999001	0.001002	0.567061	1.42896	0	199	0.998002	0.00733952
ENSG00000235586	MYC_TARGETS_V1	0.000999001	0.001002	0.71055	1.79099	0	200	0.998002	0.00733952
ENSG00000235586	MYC_TARGETS_V2	0.001002	0.001002	0.711681	1.70753	0	58	0.997996	0.00733952
ENSG00000235586	UNFOLDED_PROTEIN_RESPONSE	0.000999001	0.001002	0.574041	1.42666	0	112	0.998002	0.00733952
ENSG00000232850	DNA_REPAIR	0.000999001	0.00100301	0.52677	1.43813	0	149	0.998002	0.00733952
ENSG00000232850	E2F_TARGETS	0.000999001	0.00100301	0.582658	1.60732	0	200	0.998002	0.00733952
ENSG00000232850	G2M_CHECKPOINT	0.000999001	0.00100301	0.59935	1.65266	0	199	0.998002	0.00733952
ENSG00000232850	MITOTIC_SPINDLE	0.000999001	0.00100301	0.489528	1.34983	0	199	0.998002	0.00733952
ENSG00000232850	MYC_TARGETS_V1	0.000999001	0.00100301	0.622004	1.71586	0	200	0.998002	0.00733952
ENSG00000232850	MYC_TARGETS_V2	0.00100301	0.00100301	0.646643	1.67719	0	58	0.997994	0.00733952
ENSG00000232850	UNFOLDED_PROTEIN_RESPONSE	0.000999001	0.00100301	0.512077	1.38225	0	112	0.998002	0.00733952
ENSG00000272792	DNA_REPAIR	0.000999001	0.00100402	0.598827	1.51564	0	149	0.998002	0.00733952
ENSG00000272792	E2F_TARGETS	0.000999001	0.00100402	0.71487	1.83409	0	200	0.998002	0.00733952
ENSG00000272792	G2M_CHECKPOINT	0.000999001	0.00100402	0.696849	1.78786	0	199	0.998002	0.00733952
ENSG00000272792	MITOTIC_SPINDLE	0.000999001	0.00100402	0.573835	1.47225	0	199	0.998002	0.00733952
ENSG00000272792	MYC_TARGETS_V1	0.000999001	0.00100402	0.627044	1.60876	0	200	0.998002	0.00733952
ENSG00000272792	MYC_TARGETS_V2	0.00100402	0.00100402	0.62285	1.50796	0	58	0.997992	0.00733952
ENSG00000272792	UNFOLDED_PROTEIN_RESPONSE	0.000999001	0.00100402	0.541977	1.35861	0	112	0.998002	0.00733952
ENSG00000233656	DNA_REPAIR	0.000999001	0.00117845	0.535886	1.45791	0	149	0.998002	0.00733952
ENSG00000233656	E2F_TARGETS	0.000999001	0.00117845	0.653104	1.78987	0	200	0.998002	0.00733952
ENSG00000233656	G2M_CHECKPOINT	0.000999001	0.00117845	0.672697	1.84305	0	199	0.998002	0.00733952
ENSG00000233656	MITOTIC_SPINDLE	0.000999001	0.00117845	0.562859	1.54212	0	199	0.998002	0.00733952
ENSG00000233656	MYC_TARGETS_V1	0.000999001	0.00117845	0.593451	1.62638	0	200	0.998002	0.00733952
ENSG00000233656	MYC_TARGETS_V2	0.0010101	0.00117845	0.658375	1.70008	0	58	0.99798	0.00733952
ENSG00000279148	DNA_REPAIR	0.000999001	0.0011655	0.540232	1.30534	0	149	0.998002	0.00733952
ENSG00000279148	E2F_TARGETS	0.000999001	0.0011655	0.704352	1.71688	0	200	0.998002	0.00733952
ENSG00000279148	G2M_CHECKPOINT	0.000999001	0.0011655	0.691763	1.68572	0	199	0.998002	0.00733952
ENSG00000279148	MITOTIC_SPINDLE	0.000999001	0.0011655	0.524785	1.27882	0	199	0.998002	0.00733952
ENSG00000279148	MYC_TARGETS_V1	0.000999001	0.0011655	0.622755	1.51799	0	200	0.998002	0.00733952
ENSG00000279148	UNFOLDED_PROTEIN_RESPONSE	0.000999001	0.0011655	0.571484	1.36854	0	112	0.998002	0.00733952
ENSG00000272599	DNA_REPAIR	0.000999001	0.000999001	0.594736	1.46399	0	149	0.998002	0.00733952
ENSG00000272599	E2F_TARGETS	0.000999001	0.000999001	0.715256	1.7772	0	200	0.998002	0.00733952
ENSG00000272599	G2M_CHECKPOINT	0.000999001	0.000999001	0.707729	1.7582	0	199	0.998002	0.00733952
ENSG00000272599	MITOTIC_SPINDLE	0.000999001	0.000999001	0.550973	1.36877	0	199	0.998002	0.00733952
ENSG00000272599	MYC_TARGETS_V1	0.000999001	0.000999001	0.672339	1.67056	0	200	0.998002	0.00733952
ENSG00000272599	MYC_TARGETS_V2	0.000999001	0.000999001	0.706738	1.6767	0	58	0.998002	0.00733952
ENSG00000272599	UNFOLDED_PROTEIN_RESPONSE	0.000999001	0.000999001	0.558394	1.36303	0	112	0.998002	0.00733952
ENSG00000272789	DNA_REPAIR	0.00103093	0.0011274	-0.620279	-1.95839	0	149	-0.997938	0.00733952
ENSG00000272789	E2F_TARGETS	0.00101626	0.0011274	-0.71461	-2.29993	0	200	-0.997967	0.00733952
ENSG00000272789	G2M_CHECKPOINT	0.00101523	0.0011274	-0.68375	-2.20127	0	199	-0.99797	0.00733952
ENSG00000272789	MITOTIC_SPINDLE	0.00101523	0.0011274	-0.483811	-1.55758	0	199	-0.99797	0.00733952
ENSG00000272789	MYC_TARGETS_V1	0.00101626	0.0011274	-0.781218	-2.5143	0	200	-0.997967	0.00733952
ENSG00000272789	MYC_TARGETS_V2	0.0011274	0.0011274	-0.769144	-2.22559	0	58	-0.997745	0.00733952
ENSG00000272789	UNFOLDED_PROTEIN_RESPONSE	0.00105708	0.0011274	-0.637958	-1.97627	0	112	-0.997886	0.00733952
ENSG00000251169	DNA_REPAIR	0.000999001	0.0011655	0.599291	1.43692	0	149	0.998002	0.00733952
ENSG00000251169	E2F_TARGETS	0.000999001	0.0011655	0.74071	1.79253	0	200	0.998002	0.00733952
ENSG00000251169	G2M_CHECKPOINT	0.000999001	0.0011655	0.712168	1.72334	0	199	0.998002	0.00733952
ENSG00000251169	MITOTIC_SPINDLE	0.000999001	0.0011655	0.603133	1.45949	0	199	0.998002	0.00733952
ENSG00000251169	MYC_TARGETS_V1	0.000999001	0.0011655	0.666046	1.61184	0	200	0.998002	0.00733952
ENSG00000251169	UNFOLDED_PROTEIN_RESPONSE	0.000999001	0.0011655	0.562038	1.32954	0	112	0.998002	0.00733952
ENSG00000271936	DNA_REPAIR	0.000999001	0.0011655	0.601653	1.49597	0	149	0.998002	0.00733952
ENSG00000271936	E2F_TARGETS	0.000999001	0.0011655	0.812173	2.0305	0	200	0.998002	0.00733952
ENSG00000271936	G2M_CHECKPOINT	0.000999001	0.0011655	0.796153	1.98972	0	199	0.998002	0.00733952
ENSG00000271936	MITOTIC_SPINDLE	0.000999001	0.0011655	0.645583	1.61342	0	199	0.998002	0.00733952
ENSG00000271936	MYC_TARGETS_V1	0.000999001	0.0011655	0.673139	1.6829	0	200	0.998002	0.00733952
ENSG00000271936	MYC_TARGETS_V2	0.000999001	0.0011655	0.620817	1.47394	0	58	0.998002	0.00733952
ENSG00000240032	DNA_REPAIR	0.000999001	0.000999001	0.531466	1.34633	0	149	0.998002	0.00733952
ENSG00000240032	E2F_TARGETS	0.000999001	0.000999001	0.73394	1.87641	0	200	0.998002	0.00733952
ENSG00000240032	G2M_CHECKPOINT	0.000999001	0.000999001	0.71525	1.82819	0	199	0.998002	0.00733952
ENSG00000240032	MITOTIC_SPINDLE	0.000999001	0.000999001	0.528533	1.35094	0	199	0.998002	0.00733952
ENSG00000240032	MYC_TARGETS_V1	0.000999001	0.000999001	0.660224	1.68795	0	200	0.998002	0.00733952
ENSG00000240032	MYC_TARGETS_V2	0.000999001	0.000999001	0.633708	1.53304	0	58	0.998002	0.00733952
ENSG00000240032	UNFOLDED_PROTEIN_RESPONSE	0.000999001	0.000999001	0.613029	1.53304	0	112	0.998002	0.00733952
ENSG00000273209	DNA_REPAIR	0.000999001	0.00116667	0.537463	1.36699	0	149	0.998002	0.00733952
ENSG00000273209	E2F_TARGETS	0.000999001	0.00116667	0.636693	1.63708	0	200	0.998002	0.00733952
ENSG00000273209	G2M_CHECKPOINT	0.000999001	0.00116667	0.635426	1.6343	0	199	0.998002	0.00733952
ENSG00000273209	MITOTIC_SPINDLE	0.000999001	0.00116667	0.530482	1.36438	0	199	0.998002	0.00733952
ENSG00000273209	MYC_TARGETS_V1	0.000999001	0.00116667	0.600478	1.54396	0	200	0.998002	0.00733952
ENSG00000273209	MYC_TARGETS_V2	0.001	0.00116667	0.584311	1.42684	0	58	0.998	0.00733952
ENSG00000230102	DNA_REPAIR	0.00106724	0.00117509	-0.480262	-1.54848	0	149	-0.997866	0.00733952
ENSG00000230102	E2F_TARGETS	0.00104822	0.00117509	-0.561728	-1.84255	0	200	-0.997904	0.00733952
ENSG00000230102	G2M_CHECKPOINT	0.00104603	0.00117509	-0.613244	-2.01176	0	199	-0.997908	0.00733952
ENSG00000230102	MITOTIC_SPINDLE	0.00104603	0.00117509	-0.520438	-1.70731	0	199	-0.997908	0.00733952
ENSG00000230102	MYC_TARGETS_V1	0.00104822	0.00117509	-0.612621	-2.00949	0	200	-0.997904	0.00733952
ENSG00000230102	MYC_TARGETS_V2	0.00117509	0.00117509	-0.565797	-1.63759	0	58	-0.99765	0.00733952
ENSG00000230102	UNFOLDED_PROTEIN_RESPONSE	0.00110011	0.00117509	-0.50839	-1.59395	0	112	-0.9978	0.00733952
ENSG00000225434	DNA_REPAIR	0.000999001	0.00117135	0.545611	1.48414	0	149	0.998002	0.00733952
ENSG00000225434	E2F_TARGETS	0.000999001	0.00117135	0.638251	1.75097	0	200	0.998002	0.00733952
ENSG00000225434	G2M_CHECKPOINT	0.000999001	0.00117135	0.636959	1.7473	0	199	0.998002	0.00733952
ENSG00000225434	MITOTIC_SPINDLE	0.000999001	0.00117135	0.523814	1.43693	0	199	0.998002	0.00733952
ENSG00000225434	MYC_TARGETS_V1	0.000999001	0.00117135	0.581424	1.59507	0	200	0.998002	0.00733952
ENSG00000224074	MYC_TARGETS_V2	0.00100402	0.00117135	0.611815	1.57931	0	58	0.997992	0.00733952
ENSG00000249859	DNA_REPAIR	0.001	0.00119413	0.624535	1.5846	0	149	0.998	0.00733952
ENSG00000249859	E2F_TARGETS	0.000999001	0.00119413	0.610815	1.56269	0	200	0.998002	0.00733952
ENSG00000249859	G2M_CHECKPOINT	0.000999001	0.00119413	0.595838	1.52345	0	199	0.998002	0.00733952
ENSG00000249859	MYC_TARGETS_V1	0.000999001	0.00119413	0.70095	1.79329	0	200	0.998002	0.00733952
ENSG00000249859	MYC_TARGETS_V2	0.00102354	0.00119413	0.782429	1.90146	0	58	0.997953	0.00733952
ENSG00000249859	UNFOLDED_PROTEIN_RESPONSE	0.00100705	0.00119413	0.613445	1.54208	0	112	0.997986	0.00733952
ENSG00000234476	DNA_REPAIR	0.000999001	0.0011655	0.601466	1.49482	0	149	0.998002	0.00733952
ENSG00000234476	E2F_TARGETS	0.000999001	0.0011655	0.738302	1.84746	0	200	0.998002	0.00733952
ENSG00000234476	G2M_CHECKPOINT	0.000999001	0.0011655	0.719527	1.7999	0	199	0.998002	0.00733952
ENSG00000234476	MITOTIC_SPINDLE	0.000999001	0.0011655	0.580043	1.45098	0	199	0.998002	0.00733952
ENSG00000234476	MYC_TARGETS_V1	0.000999001	0.0011655	0.628424	1.57251	0	200	0.998002	0.00733952
ENSG00000234476	MYC_TARGETS_V2	0.000999001	0.0011655	0.591369	1.41294	0	58	0.998002	0.00733952
ENSG00000272711	DNA_REPAIR	0.000999001	0.001169	0.59666	1.52602	0	149	0.998002	0.00733952
ENSG00000237036	E2F_TARGETS	0.000999001	0.001169	0.685917	1.77323	0	200	0.998002	0.00733952
ENSG00000272711	G2M_CHECKPOINT	0.000999001	0.001169	0.66432	1.71706	0	199	0.998002	0.00733952
ENSG00000272711	MITOTIC_SPINDLE	0.000999001	0.001169	0.542739	1.40281	0	199	0.998002	0.00733952
ENSG00000272711	MYC_TARGETS_V1	0.000999001	0.001169	0.674043	1.74254	0	200	0.998002	0.00733952
ENSG00000272711	MYC_TARGETS_V2	0.001002	0.001169	0.713046	1.75126	0	58	0.997996	0.00733952
ENSG00000251867	DNA_REPAIR	0.000999001	0.00117018	0.554558	1.40054	0	149	0.998002	0.00733952
ENSG00000251867	E2F_TARGETS	0.000999001	0.00117018	0.533911	1.35984	0	200	0.998002	0.00733952
ENSG00000251867	G2M_CHECKPOINT	0.000999001	0.00117018	0.507557	1.29277	0	199	0.998002	0.00733952
ENSG00000251867	MYC_TARGETS_V1	0.000999001	0.00117018	0.62522	1.59239	0	200	0.998002	0.00733952
ENSG00000251867	MYC_TARGETS_V2	0.00100301	0.00117018	0.6697	1.62243	0	58	0.997994	0.00733952
ENSG00000251867	UNFOLDED_PROTEIN_RESPONSE	0.000999001	0.00117018	0.554043	1.38402	0	112	0.998002	0.00733952
ENSG00000239415	DNA_REPAIR	0.000999001	0.0011655	0.613802	1.5002	0	149	0.998002	0.00733952
ENSG00000239415	E2F_TARGETS	0.000999001	0.0011655	0.685446	1.68784	0	200	0.998002	0.00733952
ENSG00000239415	G2M_CHECKPOINT	0.000999001	0.0011655	0.659617	1.62405	0	199	0.998002	0.00733952
ENSG00000239415	MITOTIC_SPINDLE	0.000999001	0.0011655	0.56854	1.3998	0	199	0.998002	0.00733952
ENSG00000239415	MYC_TARGETS_V1	0.000999001	0.0011655	0.680618	1.67595	0	200	0.998002	0.00733952
ENSG00000239415	MYC_TARGETS_V2	0.000999001	0.0011655	0.641336	1.49811	0	58	0.998002	0.00733952
ENSG00000175061	DNA_REPAIR	0.000999001	0.000999001	0.609093	1.42989	0	149	0.998002	0.00733952
ENSG00000175061	E2F_TARGETS	0.000999001	0.000999001	0.609418	1.44365	0	200	0.998002	0.00733952
ENSG00000175061	G2M_CHECKPOINT	0.000999001	0.000999001	0.587845	1.39241	0	199	0.998002	0.00733952
ENSG00000175061	MITOTIC_SPINDLE	0.000999001	0.000999001	0.553837	1.31186	0	199	0.998002	0.00733952
ENSG00000175061	MYC_TARGETS_V1	0.000999001	0.000999001	0.711243	1.68487	0	200	0.998002	0.00733952
ENSG00000175061	MYC_TARGETS_V2	0.000999001	0.000999001	0.712954	1.60539	0	58	0.998002	0.00733952
ENSG00000175061	UNFOLDED_PROTEIN_RESPONSE	0.000999001	0.000999001	0.573425	1.33698	0	112	0.998002	0.00733952
ENSG00000275880	DNA_REPAIR	0.001002	0.00121149	-0.603176	-1.62947	0	149	-0.997996	0.00733952
ENSG00000275880	E2F_TARGETS	0.001	0.00121149	-0.717538	-1.95346	0	200	-0.998	0.00733952
ENSG00000275880	G2M_CHECKPOINT	0.001	0.00121149	-0.705901	-1.9223	0	199	-0.998	0.00733952
ENSG00000275880	MITOTIC_SPINDLE	0.001	0.00121149	-0.528779	-1.43996	0	199	-0.998	0.00733952
ENSG00000275880	MYC_TARGETS_V1	0.001	0.00121149	-0.69107	-1.8814	0	200	-0.998	0.00733952
ENSG00000275880	MYC_TARGETS_V2	0.00103842	0.00121149	-0.652669	-1.65622	0	58	-0.997923	0.00733952
ENSG00000197989	DNA_REPAIR	0.000999001	0.00116667	0.618356	1.4858	0	149	0.998002	0.00733952
ENSG00000197989	E2F_TARGETS	0.000999001	0.00116667	0.704768	1.70618	0	200	0.998002	0.00733952
ENSG00000197989	G2M_CHECKPOINT	0.000999001	0.00116667	0.690947	1.67264	0	199	0.998002	0.00733952
ENSG00000197989	MITOTIC_SPINDLE	0.000999001	0.00116667	0.575507	1.39319	0	199	0.998002	0.00733952
ENSG00000197989	MYC_TARGETS_V1	0.000999001	0.00116667	0.659893	1.59754	0	200	0.998002	0.00733952
ENSG00000197989	MYC_TARGETS_V2	0.001	0.00116667	0.662297	1.53851	0	58	0.998	0.00733952
ENSG00000279265	DNA_REPAIR	0.000999001	0.00117253	0.546518	1.40051	0	149	0.998002	0.00733952
ENSG00000279265	E2F_TARGETS	0.000999001	0.00117253	0.523458	1.35497	0	200	0.998002	0.00733952
ENSG00000279265	G2M_CHECKPOINT	0.000999001	0.00117253	0.545798	1.41227	0	199	0.998002	0.00733952
ENSG00000279265	MYC_TARGETS_V1	0.000999001	0.00117253	0.607743	1.57314	0	200	0.998002	0.00733952
ENSG00000279265	MYC_TARGETS_V2	0.00100503	0.00117253	0.675826	1.67523	0	58	0.99799	0.00733952
ENSG00000279265	UNFOLDED_PROTEIN_RESPONSE	0.000999001	0.00117253	0.563976	1.43328	0	112	0.998002	0.00733952
ENSG00000246228	DNA_REPAIR	0.001	0.00118926	0.624991	1.60759	0	149	0.998	0.00733952
ENSG00000246228	E2F_TARGETS	0.000999001	0.00118926	0.615341	1.59114	0	200	0.998002	0.00733952
ENSG00000246228	G2M_CHECKPOINT	0.000999001	0.00118926	0.602854	1.55833	0	199	0.998002	0.00733952
ENSG00000246228	MYC_TARGETS_V1	0.000999001	0.00118926	0.689238	1.78223	0	200	0.998002	0.00733952
ENSG00000246228	MYC_TARGETS_V2	0.00101937	0.00118926	0.704693	1.7344	0	58	0.997961	0.00733952
ENSG00000246228	UNFOLDED_PROTEIN_RESPONSE	0.00100301	0.00118926	0.5605	1.43083	0	112	0.997994	0.00733952
ENSG00000273391	DNA_REPAIR	0.000999001	0.0011655	0.634996	1.54756	0	149	0.998002	0.00733952
ENSG00000273391	E2F_TARGETS	0.000999001	0.0011655	0.71203	1.74783	0	200	0.998002	0.00733952
ENSG00000273391	G2M_CHECKPOINT	0.000999001	0.0011655	0.674147	1.65469	0	199	0.998002	0.00733952
ENSG00000273391	MITOTIC_SPINDLE	0.000999001	0.0011655	0.535406	1.31415	0	199	0.998002	0.00733952
ENSG00000273391	MYC_TARGETS_V1	0.000999001	0.0011655	0.627689	1.5408	0	200	0.998002	0.00733952
ENSG00000273391	MYC_TARGETS_V2	0.000999001	0.0011655	0.655419	1.54505	0	58	0.998002	0.00733952
ENSG00000273568	DNA_REPAIR	0.001002	0.00120648	0.6288	1.62517	0	149	0.997996	0.00733952
ENSG00000273568	E2F_TARGETS	0.001	0.00120648	0.71654	1.86438	0	200	0.998	0.00733952
ENSG00000273568	G2M_CHECKPOINT	0.001	0.00120648	0.702882	1.8287	0	199	0.998	0.00733952
ENSG00000273568	MITOTIC_SPINDLE	0.001	0.00120648	0.516749	1.34443	0	199	0.998	0.00733952
ENSG00000273568	MYC_TARGETS_V1	0.001	0.00120648	0.697302	1.81432	0	200	0.998	0.00733952
ENSG00000273568	MYC_TARGETS_V2	0.00103413	0.00120648	0.766396	1.87349	0	58	0.997932	0.00733952
ENSG00000240541	DNA_REPAIR	0.000999001	0.00116667	0.624662	1.51561	0	149	0.998002	0.00733952
ENSG00000240541	E2F_TARGETS	0.000999001	0.00116667	0.658462	1.61143	0	200	0.998002	0.00733952
ENSG00000240541	G2M_CHECKPOINT	0.000999001	0.00116667	0.640345	1.56695	0	199	0.998002	0.00733952
ENSG00000240541	MITOTIC_SPINDLE	0.000999001	0.00116667	0.513111	1.2556	0	199	0.998002	0.00733952
ENSG00000240541	MYC_TARGETS_V1	0.000999001	0.00116667	0.660027	1.61526	0	200	0.998002	0.00733952
ENSG00000240541	MYC_TARGETS_V2	0.001	0.00116667	0.636533	1.48117	0	58	0.998	0.00733952
ENSG00000233554	DNA_REPAIR	0.001	0.00103306	-0.545457	-1.54586	0	149	-0.998	0.00733952
ENSG00000233554	E2F_TARGETS	0.000999001	0.00103306	-0.719085	-2.06155	0	200	-0.998002	0.00733952
ENSG00000233554	G2M_CHECKPOINT	0.001	0.00103306	-0.716112	-2.05053	0	199	-0.998	0.00733952
ENSG00000233554	MITOTIC_SPINDLE	0.001	0.00103306	-0.592128	-1.69551	0	199	-0.998	0.00733952
ENSG00000233554	MYC_TARGETS_V1	0.000999001	0.00103306	-0.631098	-1.8093	0	200	-0.998002	0.00733952
ENSG00000233554	MYC_TARGETS_V2	0.00103306	0.00103306	-0.622155	-1.64647	0	58	-0.997934	0.00733952
ENSG00000233554	UNFOLDED_PROTEIN_RESPONSE	0.00100806	0.00103306	-0.55096	-1.53699	0	112	-0.997984	0.00733952
ENSG00000272783	E2F_TARGETS	0.000999001	0.00117135	-0.698734	-1.90997	0	200	-0.998002	0.00733952
ENSG00000272783	G2M_CHECKPOINT	0.000999001	0.00117135	-0.66363	-1.81446	0	199	-0.998002	0.00733952
ENSG00000272783	MITOTIC_SPINDLE	0.000999001	0.00117135	-0.570862	-1.56082	0	199	-0.998002	0.00733952
ENSG00000272783	MYC_TARGETS_V1	0.000999001	0.00117135	-0.625772	-1.71053	0	200	-0.998002	0.00733952
ENSG00000272783	MYC_TARGETS_V2	0.00100402	0.00117135	-0.598097	-1.5422	0	58	-0.997992	0.00733952
ENSG00000272783	UNFOLDED_PROTEIN_RESPONSE	0.000999001	0.00117135	-0.534562	-1.4248	0	112	-0.998002	0.00733952
ENSG00000259200	DNA_REPAIR	0.000999001	0.00117845	0.536836	1.4809	0	149	0.998002	0.00733952
ENSG00000259200	E2F_TARGETS	0.000999001	0.00117845	0.510482	1.42325	0	200	0.998002	0.00733952
ENSG00000259200	G2M_CHECKPOINT	0.000999001	0.00117845	0.49016	1.36656	0	199	0.998002	0.00733952
ENSG00000259200	MYC_TARGETS_V1	0.000999001	0.00117845	0.613986	1.71183	0	200	0.998002	0.00733952
ENSG00000259200	MYC_TARGETS_V2	0.0010101	0.00117845	0.627658	1.65087	0	58	0.99798	0.00733952
ENSG00000259200	UNFOLDED_PROTEIN_RESPONSE	0.001001	0.00117845	0.535589	1.46232	0	112	0.997998	0.00733952
ENSG00000248008	DNA_REPAIR	0.000999001	0.0011655	0.523858	1.3138	0	149	0.998002	0.00733952
ENSG00000248008	E2F_TARGETS	0.000999001	0.0011655	0.695512	1.76409	0	200	0.998002	0.00733952
ENSG00000248008	G2M_CHECKPOINT	0.000999001	0.0011655	0.691265	1.7529	0	199	0.998002	0.00733952
ENSG00000248008	MITOTIC_SPINDLE	0.000999001	0.0011655	0.544	1.37947	0	199	0.998002	0.00733952
ENSG00000248008	MYC_TARGETS_V1	0.000999001	0.0011655	0.624745	1.5846	0	200	0.998002	0.00733952
ENSG00000248008	MYC_TARGETS_V2	0.000999001	0.0011655	0.584334	1.4083	0	58	0.998002	0.00733952
ENSG00000227210	DNA_REPAIR	0.000999001	0.0011655	0.513962	1.35558	0	149	0.998002	0.00733952
ENSG00000227210	E2F_TARGETS	0.000999001	0.0011655	0.517274	1.37536	0	200	0.998002	0.00733952
ENSG00000227210	G2M_CHECKPOINT	0.000999001	0.0011655	0.497928	1.32309	0	199	0.998002	0.00733952
ENSG00000227210	MYC_TARGETS_V1	0.000999001	0.0011655	0.61817	1.64363	0	200	0.998002	0.00733952
ENSG00000227210	MYC_TARGETS_V2	0.000999001	0.0011655	0.59834	1.50769	0	58	0.998002	0.00733952
ENSG00000227210	UNFOLDED_PROTEIN_RESPONSE	0.000999001	0.0011655	0.512457	1.33774	0	112	0.998002	0.00733952
ENSG00000272854	DNA_REPAIR	0.001001	0.00119658	0.593478	1.59676	0	149	0.997998	0.00733952
ENSG00000272854	E2F_TARGETS	0.000999001	0.00119658	0.639231	1.73977	0	200	0.998002	0.00733952
ENSG00000272854	G2M_CHECKPOINT	0.000999001	0.00119658	0.61226	1.66614	0	199	0.998002	0.00733952
ENSG00000272854	MITOTIC_SPINDLE	0.000999001	0.00119658	0.51864	1.41137	0	199	0.998002	0.00733952
ENSG00000272854	MYC_TARGETS_V1	0.000999001	0.00119658	0.610142	1.6606	0	200	0.998002	0.00733952
ENSG00000272854	MYC_TARGETS_V2	0.00102564	0.00119658	0.629328	1.59364	0	58	0.997949	0.00733952
ENSG00000232065	DNA_REPAIR	0.00100806	0.00124378	0.632584	1.72199	0	149	0.997984	0.00733952
ENSG00000232065	E2F_TARGETS	0.001	0.00124378	0.705153	1.94301	0	200	0.998	0.00733952
ENSG00000232065	G2M_CHECKPOINT	0.001	0.00124378	0.680451	1.87409	0	199	0.998	0.00733952
ENSG00000232065	MITOTIC_SPINDLE	0.001	0.00124378	0.514402	1.41676	0	199	0.998	0.00733952
ENSG00000232065	MYC_TARGETS_V1	0.001	0.00124378	0.693786	1.91169	0	200	0.998	0.00733952
ENSG00000232065	MYC_TARGETS_V2	0.0010661	0.00124378	0.647252	1.64578	0	58	0.997868	0.00733952
ENSG00000262251	DNA_REPAIR	0.000999001	0.0011655	0.59989	1.47769	0	149	0.998002	0.00733952
ENSG00000262251	E2F_TARGETS	0.000999001	0.0011655	0.700826	1.74525	0	200	0.998002	0.00733952
ENSG00000262251	G2M_CHECKPOINT	0.000999001	0.0011655	0.674379	1.67979	0	199	0.998002	0.00733952
ENSG00000262251	MITOTIC_SPINDLE	0.000999001	0.0011655	0.548201	1.3655	0	199	0.998002	0.00733952
ENSG00000262251	MYC_TARGETS_V1	0.000999001	0.0011655	0.638528	1.59011	0	200	0.998002	0.00733952
ENSG00000262251	MYC_TARGETS_V2	0.000999001	0.0011655	0.658731	1.55796	0	58	0.998002	0.00733952
ENSG00000236498	DNA_REPAIR	0.000999001	0.00117018	0.573556	1.45343	0	149	0.998002	0.00733952
ENSG00000236498	E2F_TARGETS	0.000999001	0.00117018	0.648493	1.65543	0	200	0.998002	0.00733952
ENSG00000236498	G2M_CHECKPOINT	0.000999001	0.00117018	0.654633	1.67136	0	199	0.998002	0.00733952
ENSG00000236498	MITOTIC_SPINDLE	0.000999001	0.00117018	0.541356	1.38215	0	199	0.998002	0.00733952
ENSG00000236498	MYC_TARGETS_V1	0.000999001	0.00117018	0.623925	1.59272	0	200	0.998002	0.00733952
ENSG00000236498	MYC_TARGETS_V2	0.00100301	0.00117018	0.645641	1.57191	0	58	0.997994	0.00733952
ENSG00000227933	DNA_REPAIR	0.000999001	0.0011655	0.565355	1.50016	0	149	0.998002	0.00733952
ENSG00000227933	E2F_TARGETS	0.000999001	0.0011655	0.656011	1.75971	0	200	0.998002	0.00733952
ENSG00000227933	G2M_CHECKPOINT	0.000999001	0.0011655	0.614862	1.649	0	199	0.998002	0.00733952
ENSG00000227933	MITOTIC_SPINDLE	0.000999001	0.0011655	0.502971	1.34892	0	199	0.998002	0.00733952
ENSG00000227933	MYC_TARGETS_V1	0.000999001	0.0011655	0.596657	1.6005	0	200	0.998002	0.00733952
ENSG00000227933	MYC_TARGETS_V2	0.000999001	0.0011655	0.557164	1.41793	0	58	0.998002	0.00733952
ENSG00000229539	DNA_REPAIR	0.000999001	0.0011655	0.630454	1.59258	0	149	0.998002	0.00733952
ENSG00000229539	E2F_TARGETS	0.000999001	0.0011655	0.674558	1.71969	0	200	0.998002	0.00733952
ENSG00000229539	G2M_CHECKPOINT	0.000999001	0.0011655	0.666061	1.698	0	199	0.998002	0.00733952
ENSG00000229539	MITOTIC_SPINDLE	0.000999001	0.0011655	0.546488	1.39317	0	199	0.998002	0.00733952
ENSG00000229539	MYC_TARGETS_V1	0.000999001	0.0011655	0.63976	1.63098	0	200	0.998002	0.00733952
ENSG00000229539	MYC_TARGETS_V2	0.000999001	0.0011655	0.617965	1.50038	0	58	0.998002	0.00733952
ENSG00000228889	DNA_REPAIR	0.000999001	0.0011655	0.641336	1.55122	0	149	0.998002	0.00733952
ENSG00000228889	E2F_TARGETS	0.000999001	0.0011655	0.697328	1.69713	0	200	0.998002	0.00733952
ENSG00000228889	G2M_CHECKPOINT	0.000999001	0.0011655	0.696559	1.69526	0	199	0.998002	0.00733952
ENSG00000228889	MITOTIC_SPINDLE	0.000999001	0.0011655	0.591629	1.43989	0	199	0.998002	0.00733952
ENSG00000228889	MYC_TARGETS_V1	0.000999001	0.0011655	0.683756	1.6641	0	200	0.998002	0.00733952
ENSG00000228889	MYC_TARGETS_V2	0.000999001	0.0011655	0.646649	1.50982	0	58	0.998002	0.00733952
ENSG00000269924	DNA_REPAIR	0.00100402	0.0012385	0.558344	1.53505	0	149	0.997992	0.00733952
ENSG00000269924	E2F_TARGETS	0.00100301	0.0012385	0.657433	1.82799	0	200	0.997994	0.00733952
ENSG00000269924	G2M_CHECKPOINT	0.00100301	0.0012385	0.638499	1.77608	0	199	0.997994	0.00733952
ENSG00000269924	MYC_TARGETS_V1	0.00100301	0.0012385	0.629998	1.75171	0	200	0.997994	0.00733952
ENSG00000203688	MYC_TARGETS_V2	0.00106157	0.0012385	0.664788	1.73169	0	58	0.997877	0.00733952
ENSG00000269924	UNFOLDED_PROTEIN_RESPONSE	0.00101317	0.0012385	0.561467	1.5268	0	112	0.997974	0.00733952
ENSG00000240889	DNA_REPAIR	0.000999001	0.0011655	0.535781	1.40382	0	149	0.998002	0.00733952
ENSG00000240889	E2F_TARGETS	0.000999001	0.0011655	0.566967	1.49968	0	200	0.998002	0.00733952
ENSG00000240889	G2M_CHECKPOINT	0.000999001	0.0011655	0.603548	1.59636	0	199	0.998002	0.00733952
ENSG00000240889	MITOTIC_SPINDLE	0.000999001	0.0011655	0.510453	1.35012	0	199	0.998002	0.00733952
ENSG00000240889	MYC_TARGETS_V1	0.000999001	0.0011655	0.612495	1.62011	0	200	0.998002	0.00733952
ENSG00000240889	MYC_TARGETS_V2	0.000999001	0.0011655	0.61485	1.54113	0	58	0.998002	0.00733952
ENSG00000253737	DNA_REPAIR	0.000999001	0.00116783	0.521483	1.31844	0	149	0.998002	0.00733952
ENSG00000253737	E2F_TARGETS	0.000999001	0.00116783	0.599043	1.52554	0	200	0.998002	0.00733952
ENSG00000253737	G2M_CHECKPOINT	0.000999001	0.00116783	0.580994	1.47978	0	199	0.998002	0.00733952
ENSG00000253737	MYC_TARGETS_V1	0.000999001	0.00116783	0.623393	1.58755	0	200	0.998002	0.00733952
ENSG00000253737	MYC_TARGETS_V2	0.001001	0.00116783	0.675008	1.64996	0	58	0.997998	0.00733952
ENSG00000253737	UNFOLDED_PROTEIN_RESPONSE	0.000999001	0.00116783	0.548112	1.37733	0	112	0.998002	0.00733952
ENSG00000279528	DNA_REPAIR	0.000999001	0.00117371	0.660899	1.59473	0	149	0.998002	0.00733952
ENSG00000279528	E2F_TARGETS	0.000999001	0.00117371	0.664064	1.61101	0	200	0.998002	0.00733952
ENSG00000279528	G2M_CHECKPOINT	0.000999001	0.00117371	0.637639	1.54748	0	199	0.998002	0.00733952
ENSG00000279528	MYC_TARGETS_V1	0.000999001	0.00117371	0.708663	1.71921	0	200	0.998002	0.00733952
ENSG00000279528	MYC_TARGETS_V2	0.00100604	0.00117371	0.703051	1.63201	0	58	0.997988	0.00733952
ENSG00000279528	UNFOLDED_PROTEIN_RESPONSE	0.001002	0.00117371	0.573722	1.37086	0	112	0.997996	0.00733952
ENSG00000231187	DNA_REPAIR	0.000999001	0.00116783	0.566253	1.37994	0	149	0.998002	0.00733952
ENSG00000231187	E2F_TARGETS	0.000999001	0.00116783	0.582985	1.4303	0	200	0.998002	0.00733952
ENSG00000231187	G2M_CHECKPOINT	0.000999001	0.00116783	0.560021	1.37417	0	199	0.998002	0.00733952
ENSG00000231187	MYC_TARGETS_V1	0.000999001	0.00116783	0.666269	1.63464	0	200	0.998002	0.00733952
ENSG00000231187	MYC_TARGETS_V2	0.001001	0.00116783	0.710928	1.66602	0	58	0.997998	0.00733952
ENSG00000231187	UNFOLDED_PROTEIN_RESPONSE	0.000999001	0.00116783	0.570639	1.37651	0	112	0.998002	0.00733952
ENSG00000234171	DNA_REPAIR	0.000999001	0.0011655	0.562686	1.46973	0	149	0.998002	0.00733952
ENSG00000234171	E2F_TARGETS	0.000999001	0.0011655	0.578669	1.52647	0	200	0.998002	0.00733952
ENSG00000234171	G2M_CHECKPOINT	0.000999001	0.0011655	0.548916	1.44787	0	199	0.998002	0.00733952
ENSG00000234171	MYC_TARGETS_V1	0.000999001	0.0011655	0.669193	1.76526	0	200	0.998002	0.00733952
ENSG00000234171	MYC_TARGETS_V2	0.000999001	0.0011655	0.672621	1.68794	0	58	0.998002	0.00733952
ENSG00000234171	UNFOLDED_PROTEIN_RESPONSE	0.000999001	0.0011655	0.522225	1.3506	0	112	0.998002	0.00733952
ENSG00000233903	DNA_REPAIR	0.000999001	0.00119904	0.595897	1.55182	0	149	0.998002	0.00733952
ENSG00000233903	E2F_TARGETS	0.000999001	0.00119904	0.575782	1.50613	0	200	0.998002	0.00733952
ENSG00000233903	G2M_CHECKPOINT	0.000999001	0.00119904	0.578218	1.51308	0	199	0.998002	0.00733952
ENSG00000233903	MYC_TARGETS_V1	0.000999001	0.00119904	0.728243	1.90493	0	200	0.998002	0.00733952
ENSG00000233903	MYC_TARGETS_V2	0.00102775	0.00119904	0.804733	1.98786	0	58	0.997945	0.00733952
ENSG00000233903	UNFOLDED_PROTEIN_RESPONSE	0.00100301	0.00119904	0.620571	1.5908	0	112	0.997994	0.00733952
ENSG00000232451	DNA_REPAIR	0.00101317	0.00110132	-0.534576	-1.67203	0	149	-0.997974	0.00733952
ENSG00000232451	E2F_TARGETS	0.00100705	0.00110132	-0.586584	-1.86511	0	200	-0.997986	0.00733952
ENSG00000232451	G2M_CHECKPOINT	0.00100604	0.00110132	-0.592123	-1.88219	0	199	-0.997988	0.00733952
ENSG00000232451	MITOTIC_SPINDLE	0.00100604	0.00110132	-0.495656	-1.57555	0	199	-0.997988	0.00733952
ENSG00000232451	MYC_TARGETS_V1	0.00100705	0.00110132	-0.682149	-2.16897	0	200	-0.997986	0.00733952
ENSG00000232451	MYC_TARGETS_V2	0.00110132	0.00110132	-0.677287	-1.91769	0	58	-0.997797	0.00733952
ENSG00000232451	UNFOLDED_PROTEIN_RESPONSE	0.00103199	0.00110132	-0.523476	-1.60344	0	112	-0.997936	0.00733952
ENSG00000248837	DNA_REPAIR	0.000999001	0.0011655	0.575202	1.39747	0	149	0.998002	0.00733952
ENSG00000248837	E2F_TARGETS	0.000999001	0.0011655	0.692792	1.704	0	200	0.998002	0.00733952
ENSG00000248837	G2M_CHECKPOINT	0.000999001	0.0011655	0.682008	1.6771	0	199	0.998002	0.00733952
ENSG00000248837	MITOTIC_SPINDLE	0.000999001	0.0011655	0.534258	1.31378	0	199	0.998002	0.00733952
ENSG00000248837	MYC_TARGETS_V1	0.000999001	0.0011655	0.618822	1.52207	0	200	0.998002	0.00733952
ENSG00000248837	MYC_TARGETS_V2	0.000999001	0.0011655	0.618719	1.44633	0	58	0.998002	0.00733952
ENSG00000226969	E2F_TARGETS	0.000999001	0.00117489	-0.497885	-1.44927	0	200	-0.998002	0.00733952
ENSG00000226969	G2M_CHECKPOINT	0.000999001	0.00117489	-0.531306	-1.54634	0	199	-0.998002	0.00733952
ENSG00000226969	MITOTIC_SPINDLE	0.000999001	0.00117489	-0.554947	-1.61514	0	199	-0.998002	0.00733952
ENSG00000226969	MYC_TARGETS_V1	0.000999001	0.00117489	-0.565547	-1.64623	0	200	-0.998002	0.00733952
ENSG00000226969	MYC_TARGETS_V2	0.00100705	0.00117489	-0.587262	-1.60852	0	58	-0.997986	0.00733952
ENSG00000226969	UNFOLDED_PROTEIN_RESPONSE	0.001001	0.00117489	-0.501901	-1.4288	0	112	-0.997998	0.00733952
ENSG00000186615	DNA_REPAIR	0.000999001	0.000999001	0.539321	1.37337	0	149	0.998002	0.00733952
ENSG00000186615	E2F_TARGETS	0.000999001	0.000999001	0.553346	1.42202	0	200	0.998002	0.00733952
ENSG00000186615	G2M_CHECKPOINT	0.000999001	0.000999001	0.555906	1.42828	0	199	0.998002	0.00733952
ENSG00000186615	MITOTIC_SPINDLE	0.000999001	0.000999001	0.519258	1.33412	0	199	0.998002	0.00733952
ENSG00000186615	MYC_TARGETS_V1	0.000999001	0.000999001	0.607815	1.562	0	200	0.998002	0.00733952
ENSG00000186615	MYC_TARGETS_V2	0.000999001	0.000999001	0.597831	1.45922	0	58	0.998002	0.00733952
ENSG00000186615	UNFOLDED_PROTEIN_RESPONSE	0.000999001	0.000999001	0.552562	1.39346	0	112	0.998002	0.00733952
ENSG00000230392	DNA_REPAIR	0.001	0.00120898	0.519762	1.48681	0	149	0.998	0.00733952
ENSG00000230392	E2F_TARGETS	0.000999001	0.00120898	0.657091	1.89152	0	200	0.998002	0.00733952
ENSG00000230392	G2M_CHECKPOINT	0.000999001	0.00120898	0.676495	1.94686	0	199	0.998002	0.00733952
ENSG00000230392	MITOTIC_SPINDLE	0.000999001	0.00120898	0.506528	1.45772	0	199	0.998002	0.00733952
ENSG00000230392	MYC_TARGETS_V1	0.000999001	0.00120898	0.591766	1.70347	0	200	0.998002	0.00733952
ENSG00000230392	MYC_TARGETS_V2	0.00103627	0.00120898	0.642871	1.7338	0	58	0.997927	0.00733952
ENSG00000258474	DNA_REPAIR	0.000999001	0.00116667	0.590296	1.4223	0	149	0.998002	0.00733952
ENSG00000258474	E2F_TARGETS	0.000999001	0.00116667	0.65681	1.59205	0	200	0.998002	0.00733952
ENSG00000258474	G2M_CHECKPOINT	0.000999001	0.00116667	0.650357	1.57552	0	199	0.998002	0.00733952
ENSG00000258474	MITOTIC_SPINDLE	0.000999001	0.00116667	0.524876	1.27154	0	199	0.998002	0.00733952
ENSG00000258474	MYC_TARGETS_V1	0.000999001	0.00116667	0.642168	1.55655	0	200	0.998002	0.00733952
ENSG00000258474	MYC_TARGETS_V2	0.001	0.00116667	0.694175	1.61519	0	58	0.998	0.00733952
ENSG00000233246	DNA_REPAIR	0.000999001	0.000999001	0.642974	1.51596	0	149	0.998002	0.00733952
ENSG00000233246	E2F_TARGETS	0.000999001	0.000999001	0.681695	1.6184	0	200	0.998002	0.00733952
ENSG00000233246	G2M_CHECKPOINT	0.000999001	0.000999001	0.687745	1.63267	0	199	0.998002	0.00733952
ENSG00000233246	MITOTIC_SPINDLE	0.000999001	0.000999001	0.517486	1.22849	0	199	0.998002	0.00733952
ENSG00000255248	MYC_TARGETS_V1	0.000999001	0.000999001	0.703	1.66898	0	200	0.998002	0.00733952
ENSG00000233246	MYC_TARGETS_V2	0.000999001	0.000999001	0.72726	1.66059	0	58	0.998002	0.00733952
ENSG00000233246	UNFOLDED_PROTEIN_RESPONSE	0.000999001	0.000999001	0.545584	1.27405	0	112	0.998002	0.00733952
ENSG00000234155	E2F_TARGETS	0.000999001	0.00116783	0.694507	1.81681	0	200	0.998002	0.00733952
ENSG00000234155	G2M_CHECKPOINT	0.000999001	0.00116783	0.682588	1.7854	0	199	0.998002	0.00733952
ENSG00000234155	MITOTIC_SPINDLE	0.000999001	0.00116783	0.593075	1.55127	0	199	0.998002	0.00733952
ENSG00000234155	MYC_TARGETS_V1	0.000999001	0.00116783	0.671238	1.75594	0	200	0.998002	0.00733952
ENSG00000234155	MYC_TARGETS_V2	0.001001	0.00116783	0.631877	1.57157	0	58	0.997998	0.00733952
ENSG00000234155	UNFOLDED_PROTEIN_RESPONSE	0.000999001	0.00116783	0.547632	1.40643	0	112	0.998002	0.00733952
ENSG00000254560	DNA_REPAIR	0.000999001	0.001001	0.616684	1.49414	0	149	0.998002	0.00733952
ENSG00000254560	E2F_TARGETS	0.000999001	0.001001	0.689318	1.68103	0	200	0.998002	0.00733952
ENSG00000254560	G2M_CHECKPOINT	0.000999001	0.001001	0.705036	1.71896	0	199	0.998002	0.00733952
ENSG00000254560	MITOTIC_SPINDLE	0.000999001	0.001001	0.552344	1.34668	0	199	0.998002	0.00733952
ENSG00000254560	MYC_TARGETS_V1	0.000999001	0.001001	0.691957	1.68746	0	200	0.998002	0.00733952
ENSG00000254560	MYC_TARGETS_V2	0.001001	0.001001	0.69838	1.63227	0	58	0.997998	0.00733952
ENSG00000254560	UNFOLDED_PROTEIN_RESPONSE	0.000999001	0.001001	0.538858	1.29191	0	112	0.998002	0.00733952
ENSG00000278200	DNA_REPAIR	0.000999001	0.001169	0.586174	1.46918	0	149	0.998002	0.00733952
ENSG00000278200	E2F_TARGETS	0.000999001	0.001169	0.598762	1.51498	0	200	0.998002	0.00733952
ENSG00000278200	G2M_CHECKPOINT	0.000999001	0.001169	0.579247	1.46493	0	199	0.998002	0.00733952
ENSG00000278200	MITOTIC_SPINDLE	0.000999001	0.001169	0.518379	1.31099	0	199	0.998002	0.00733952
ENSG00000278200	MYC_TARGETS_V1	0.000999001	0.001169	0.566879	1.43431	0	200	0.998002	0.00733952
ENSG00000278200	MYC_TARGETS_V2	0.001002	0.001169	0.593434	1.41697	0	58	0.997996	0.00733952
ENSG00000214725	DNA_REPAIR	0.000999001	0.00117253	0.624753	1.50097	0	149	0.998002	0.00733952
ENSG00000214725	E2F_TARGETS	0.000999001	0.00117253	0.749346	1.81247	0	200	0.998002	0.00733952
ENSG00000214725	G2M_CHECKPOINT	0.000999001	0.00117253	0.707981	1.71256	0	199	0.998002	0.00733952
ENSG00000214725	MITOTIC_SPINDLE	0.000999001	0.00117253	0.585679	1.41672	0	199	0.998002	0.00733952
ENSG00000214725	MYC_TARGETS_V1	0.000999001	0.00117253	0.685947	1.65912	0	200	0.998002	0.00733952
ENSG00000214725	MYC_TARGETS_V2	0.00100503	0.00117253	0.678202	1.56861	0	58	0.99799	0.00733952
ENSG00000277459	DNA_REPAIR	0.000999001	0.001169	0.601627	1.58424	0	149	0.998002	0.00733952
ENSG00000277459	E2F_TARGETS	0.000999001	0.001169	0.560069	1.48983	0	200	0.998002	0.00733952
ENSG00000277459	G2M_CHECKPOINT	0.000999001	0.001169	0.546472	1.4532	0	199	0.998002	0.00733952
ENSG00000277459	MITOTIC_SPINDLE	0.000999001	0.001169	0.507849	1.3505	0	199	0.998002	0.00733952
ENSG00000277459	MYC_TARGETS_V1	0.000999001	0.001169	0.591312	1.57294	0	200	0.998002	0.00733952
ENSG00000277459	MYC_TARGETS_V2	0.001002	0.001169	0.639184	1.6027	0	58	0.997996	0.00733952
ENSG00000225096	DNA_REPAIR	0.000999001	0.0011655	0.517667	1.29489	0	149	0.998002	0.00733952
ENSG00000225096	E2F_TARGETS	0.000999001	0.0011655	0.514255	1.29802	0	200	0.998002	0.00733952
ENSG00000225096	G2M_CHECKPOINT	0.000999001	0.0011655	0.530542	1.3394	0	199	0.998002	0.00733952
ENSG00000225096	MITOTIC_SPINDLE	0.000999001	0.0011655	0.483027	1.21944	0	199	0.998002	0.00733952
ENSG00000225096	MYC_TARGETS_V1	0.000999001	0.0011655	0.620877	1.56714	0	200	0.998002	0.00733952
ENSG00000225096	MYC_TARGETS_V2	0.000999001	0.0011655	0.609392	1.46529	0	58	0.998002	0.00733952
ENSG00000232624	DNA_REPAIR	0.000999001	0.0011655	0.523766	1.32628	0	149	0.998002	0.00733952
ENSG00000274020	E2F_TARGETS	0.000999001	0.0011655	0.670725	1.71455	0	200	0.998002	0.00733952
ENSG00000232624	G2M_CHECKPOINT	0.000999001	0.0011655	0.672805	1.71947	0	199	0.998002	0.00733952
ENSG00000232624	MITOTIC_SPINDLE	0.000999001	0.0011655	0.513541	1.31245	0	199	0.998002	0.00733952
ENSG00000232624	MYC_TARGETS_V1	0.000999001	0.0011655	0.611343	1.56275	0	200	0.998002	0.00733952
ENSG00000232624	MYC_TARGETS_V2	0.000999001	0.0011655	0.574314	1.40653	0	58	0.998002	0.00733952
ENSG00000248664	DNA_REPAIR	0.000999001	0.0011655	0.528021	1.33102	0	149	0.998002	0.00733952
ENSG00000248664	E2F_TARGETS	0.000999001	0.0011655	0.668489	1.69912	0	200	0.998002	0.00733952
ENSG00000248664	G2M_CHECKPOINT	0.000999001	0.0011655	0.656435	1.66829	0	199	0.998002	0.00733952
ENSG00000248664	MITOTIC_SPINDLE	0.000999001	0.0011655	0.508149	1.29143	0	199	0.998002	0.00733952
ENSG00000248664	MYC_TARGETS_V1	0.000999001	0.0011655	0.596227	1.51545	0	200	0.998002	0.00733952
ENSG00000248664	MYC_TARGETS_V2	0.000999001	0.0011655	0.585411	1.42594	0	58	0.998002	0.00733952
ENSG00000281468	DNA_REPAIR	0.000999001	0.00116783	0.581913	1.52192	0	149	0.998002	0.00733952
ENSG00000281468	E2F_TARGETS	0.000999001	0.00116783	0.719101	1.89926	0	200	0.998002	0.00733952
ENSG00000281468	G2M_CHECKPOINT	0.000999001	0.00116783	0.70068	1.85099	0	199	0.998002	0.00733952
ENSG00000281468	MITOTIC_SPINDLE	0.000999001	0.00116783	0.552286	1.45898	0	199	0.998002	0.00733952
ENSG00000281468	MYC_TARGETS_V1	0.000999001	0.00116783	0.662458	1.74966	0	200	0.998002	0.00733952
ENSG00000281468	MYC_TARGETS_V2	0.001001	0.00116783	0.640527	1.59405	0	58	0.997998	0.00733952
ENSG00000240288	DNA_REPAIR	0.000999001	0.0011655	0.586054	1.44494	0	149	0.998002	0.00733952
ENSG00000179859	E2F_TARGETS	0.000999001	0.0011655	0.691049	1.71926	0	200	0.998002	0.00733952
ENSG00000240288	G2M_CHECKPOINT	0.000999001	0.0011655	0.689207	1.71487	0	199	0.998002	0.00733952
ENSG00000240288	MITOTIC_SPINDLE	0.000999001	0.0011655	0.55826	1.38905	0	199	0.998002	0.00733952
ENSG00000240288	MYC_TARGETS_V1	0.000999001	0.0011655	0.653184	1.62506	0	200	0.998002	0.00733952
ENSG00000240288	MYC_TARGETS_V2	0.000999001	0.0011655	0.634193	1.50283	0	58	0.998002	0.00733952
ENSG00000233590	DNA_REPAIR	0.00100503	0.00102564	-0.536251	-1.54688	0	149	-0.99799	0.00733952
ENSG00000233590	E2F_TARGETS	0.00100806	0.00102564	-0.578148	-1.68399	0	200	-0.997984	0.00733952
ENSG00000233590	G2M_CHECKPOINT	0.00100806	0.00102564	-0.563784	-1.64169	0	199	-0.997984	0.00733952
ENSG00000233590	MITOTIC_SPINDLE	0.00100806	0.00102564	-0.50188	-1.46143	0	199	-0.997984	0.00733952
ENSG00000233590	MYC_TARGETS_V1	0.00100806	0.00102564	-0.642398	-1.87113	0	200	-0.997984	0.00733952
ENSG00000233590	MYC_TARGETS_V2	0.00102564	0.00102564	-0.72907	-1.9809	0	58	-0.997949	0.00733952
ENSG00000233590	UNFOLDED_PROTEIN_RESPONSE	0.00100806	0.00102564	-0.584532	-1.6649	0	112	-0.997984	0.00733952
ENSG00000203288	DNA_REPAIR	0.000999001	0.0011655	0.648603	1.47919	0	149	0.998002	0.00733952
ENSG00000203288	E2F_TARGETS	0.000999001	0.0011655	0.764247	1.75736	0	200	0.998002	0.00733952
ENSG00000203288	G2M_CHECKPOINT	0.000999001	0.0011655	0.743811	1.71032	0	199	0.998002	0.00733952
ENSG00000203288	MITOTIC_SPINDLE	0.000999001	0.0011655	0.588702	1.35367	0	199	0.998002	0.00733952
ENSG00000203288	MYC_TARGETS_V1	0.000999001	0.0011655	0.694036	1.59592	0	200	0.998002	0.00733952
ENSG00000203288	MYC_TARGETS_V2	0.000999001	0.0011655	0.621056	1.36998	0	58	0.998002	0.00733952
ENSG00000262003	DNA_REPAIR	0.00100806	0.00104712	-0.529831	-1.64279	0	149	-0.997984	0.00733952
ENSG00000262003	E2F_TARGETS	0.001002	0.00104712	-0.697869	-2.19104	0	200	-0.997996	0.00733952
ENSG00000262003	G2M_CHECKPOINT	0.00100402	0.00104712	-0.67428	-2.11656	0	199	-0.997992	0.00733952
ENSG00000262003	MITOTIC_SPINDLE	0.00100402	0.00104712	-0.517782	-1.62532	0	199	-0.997992	0.00733952
ENSG00000262003	MYC_TARGETS_V1	0.001002	0.00104712	-0.662835	-2.08104	0	200	-0.997996	0.00733952
ENSG00000262003	MYC_TARGETS_V2	0.00104712	0.00104712	-0.623373	-1.77775	0	58	-0.997906	0.00733952
ENSG00000262003	UNFOLDED_PROTEIN_RESPONSE	0.00101317	0.00104712	-0.498428	-1.51678	0	112	-0.997974	0.00733952
ENSG00000251387	DNA_REPAIR	0.000999001	0.0011655	0.502974	1.36229	0	149	0.998002	0.00733952
ENSG00000251387	E2F_TARGETS	0.000999001	0.0011655	0.647019	1.77466	0	200	0.998002	0.00733952
ENSG00000251387	G2M_CHECKPOINT	0.000999001	0.0011655	0.634491	1.7398	0	199	0.998002	0.00733952
ENSG00000251387	MITOTIC_SPINDLE	0.000999001	0.0011655	0.510463	1.39971	0	199	0.998002	0.00733952
ENSG00000251387	MYC_TARGETS_V1	0.000999001	0.0011655	0.600963	1.64834	0	200	0.998002	0.00733952
ENSG00000251387	UNFOLDED_PROTEIN_RESPONSE	0.000999001	0.0011655	0.509329	1.36311	0	112	0.998002	0.00733952
ENSG00000268061	DNA_REPAIR	0.000999001	0.00116783	0.691398	1.57222	0	149	0.998002	0.00733952
ENSG00000268061	E2F_TARGETS	0.000999001	0.00116783	0.655357	1.50439	0	200	0.998002	0.00733952
ENSG00000268061	G2M_CHECKPOINT	0.000999001	0.00116783	0.658968	1.51226	0	199	0.998002	0.00733952
ENSG00000268061	MITOTIC_SPINDLE	0.000999001	0.00116783	0.562493	1.29086	0	199	0.998002	0.00733952
ENSG00000268061	MYC_TARGETS_V1	0.000999001	0.00116783	0.718444	1.6492	0	200	0.998002	0.00733952
ENSG00000268061	MYC_TARGETS_V2	0.001001	0.00116783	0.697545	1.53047	0	58	0.997998	0.00733952
ENSG00000253661	DNA_REPAIR	0.000999001	0.000999001	0.55264	1.36641	0	149	0.998002	0.00733952
ENSG00000253661	E2F_TARGETS	0.000999001	0.000999001	0.624432	1.56098	0	200	0.998002	0.00733952
ENSG00000253661	G2M_CHECKPOINT	0.000999001	0.000999001	0.612924	1.53225	0	199	0.998002	0.00733952
ENSG00000253661	MITOTIC_SPINDLE	0.000999001	0.000999001	0.50728	1.26815	0	199	0.998002	0.00733952
ENSG00000253661	MYC_TARGETS_V1	0.000999001	0.000999001	0.663669	1.65907	0	200	0.998002	0.00733952
ENSG00000253661	MYC_TARGETS_V2	0.000999001	0.000999001	0.601075	1.43589	0	58	0.998002	0.00733952
ENSG00000253661	UNFOLDED_PROTEIN_RESPONSE	0.000999001	0.000999001	0.527572	1.29642	0	112	0.998002	0.00733952
ENSG00000234193	DNA_REPAIR	0.00100705	0.0010661	0.55059	1.5676	0	149	0.997986	0.00733952
ENSG00000234193	E2F_TARGETS	0.001	0.0010661	0.659198	1.90317	0	200	0.998	0.00733952
ENSG00000234193	G2M_CHECKPOINT	0.001	0.0010661	0.702716	2.02904	0	199	0.998	0.00733952
ENSG00000234193	MITOTIC_SPINDLE	0.001	0.0010661	0.529445	1.52873	0	199	0.998	0.00733952
ENSG00000234193	MYC_TARGETS_V1	0.001	0.0010661	0.683302	1.97276	0	200	0.998	0.00733952
ENSG00000234193	MYC_TARGETS_V2	0.0010661	0.0010661	0.692323	1.84041	0	58	0.997868	0.00733952
ENSG00000234193	UNFOLDED_PROTEIN_RESPONSE	0.00101112	0.0010661	0.632435	1.77788	0	112	0.997978	0.00733952
ENSG00000276593	DNA_REPAIR	0.000999001	0.00117371	0.596104	1.54021	0	149	0.998002	0.00733952
ENSG00000276593	E2F_TARGETS	0.000999001	0.00117371	0.587133	1.52781	0	200	0.998002	0.00733952
ENSG00000276593	G2M_CHECKPOINT	0.000999001	0.00117371	0.58207	1.51457	0	199	0.998002	0.00733952
ENSG00000276593	MYC_TARGETS_V1	0.000999001	0.00117371	0.666462	1.73423	0	200	0.998002	0.00733952
ENSG00000276593	MYC_TARGETS_V2	0.00100604	0.00117371	0.643046	1.59493	0	58	0.997988	0.00733952
ENSG00000276593	UNFOLDED_PROTEIN_RESPONSE	0.001002	0.00117371	0.577261	1.47553	0	112	0.997996	0.00733952
ENSG00000259125	DNA_REPAIR	0.000999001	0.000999001	0.474895	1.27488	0	149	0.998002	0.00733952
ENSG00000259125	E2F_TARGETS	0.000999001	0.000999001	0.62559	1.69732	0	200	0.998002	0.00733952
ENSG00000259125	G2M_CHECKPOINT	0.000999001	0.000999001	0.633526	1.71826	0	199	0.998002	0.00733952
ENSG00000259125	MITOTIC_SPINDLE	0.000999001	0.000999001	0.54055	1.46609	0	199	0.998002	0.00733952
ENSG00000259125	MYC_TARGETS_V1	0.000999001	0.000999001	0.552614	1.49933	0	200	0.998002	0.00733952
ENSG00000259125	MYC_TARGETS_V2	0.000999001	0.000999001	0.648051	1.66593	0	58	0.998002	0.00733952
ENSG00000259125	UNFOLDED_PROTEIN_RESPONSE	0.000999001	0.000999001	0.504545	1.33883	0	112	0.998002	0.00733952
ENSG00000266176	DNA_REPAIR	0.000999001	0.0011655	0.546083	1.37144	0	149	0.998002	0.00733952
ENSG00000266176	E2F_TARGETS	0.000999001	0.0011655	0.614495	1.55199	0	200	0.998002	0.00733952
ENSG00000266176	G2M_CHECKPOINT	0.000999001	0.0011655	0.622209	1.57121	0	199	0.998002	0.00733952
ENSG00000266176	MITOTIC_SPINDLE	0.000999001	0.0011655	0.542822	1.37075	0	199	0.998002	0.00733952
ENSG00000266176	MYC_TARGETS_V1	0.000999001	0.0011655	0.607011	1.53309	0	200	0.998002	0.00733952
ENSG00000266176	MYC_TARGETS_V2	0.000999001	0.0011655	0.613222	1.48003	0	58	0.998002	0.00733952
ENSG00000234160	DNA_REPAIR	0.000999001	0.00118443	0.612676	1.53744	0	149	0.998002	0.00733952
ENSG00000234160	E2F_TARGETS	0.000999001	0.00118443	0.655427	1.655	0	200	0.998002	0.00733952
ENSG00000234160	G2M_CHECKPOINT	0.000999001	0.00118443	0.67532	1.7046	0	199	0.998002	0.00733952
ENSG00000234160	MITOTIC_SPINDLE	0.000999001	0.00118443	0.543046	1.37072	0	199	0.998002	0.00733952
ENSG00000234160	MYC_TARGETS_V1	0.000999001	0.00118443	0.692747	1.74924	0	200	0.998002	0.00733952
ENSG00000234160	MYC_TARGETS_V2	0.00101523	0.00118443	0.71018	1.71589	0	58	0.99797	0.00733952
ENSG00000273017	DNA_REPAIR	0.000999001	0.00118926	0.622515	1.5505	0	149	0.998002	0.00733952
ENSG00000273017	E2F_TARGETS	0.000999001	0.00118926	0.704778	1.77268	0	200	0.998002	0.00733952
ENSG00000273017	G2M_CHECKPOINT	0.000999001	0.00118926	0.682596	1.71712	0	199	0.998002	0.00733952
ENSG00000273017	MITOTIC_SPINDLE	0.000999001	0.00118926	0.565135	1.42164	0	199	0.998002	0.00733952
ENSG00000273017	MYC_TARGETS_V1	0.000999001	0.00118926	0.698275	1.75632	0	200	0.998002	0.00733952
ENSG00000273017	MYC_TARGETS_V2	0.00101937	0.00118926	0.671182	1.59814	0	58	0.997961	0.00733952
ENSG00000279953	DNA_REPAIR	0.000999001	0.0011655	0.531061	1.38183	0	149	0.998002	0.00733952
ENSG00000279953	E2F_TARGETS	0.000999001	0.0011655	0.566061	1.48923	0	200	0.998002	0.00733952
ENSG00000279953	G2M_CHECKPOINT	0.000999001	0.0011655	0.570364	1.5004	0	199	0.998002	0.00733952
ENSG00000279953	MITOTIC_SPINDLE	0.000999001	0.0011655	0.515187	1.35525	0	199	0.998002	0.00733952
ENSG00000279953	MYC_TARGETS_V1	0.000999001	0.0011655	0.59214	1.55784	0	200	0.998002	0.00733952
ENSG00000279953	MYC_TARGETS_V2	0.000999001	0.0011655	0.565199	1.40466	0	58	0.998002	0.00733952
ENSG00000258731	DNA_REPAIR	0.000999001	0.0011655	0.557213	1.49841	0	149	0.998002	0.00733952
ENSG00000258731	E2F_TARGETS	0.000999001	0.0011655	0.647655	1.75919	0	200	0.998002	0.00733952
ENSG00000258731	G2M_CHECKPOINT	0.000999001	0.0011655	0.637863	1.73298	0	199	0.998002	0.00733952
ENSG00000258731	MITOTIC_SPINDLE	0.000999001	0.0011655	0.47505	1.29064	0	199	0.998002	0.00733952
ENSG00000258731	MYC_TARGETS_V1	0.000999001	0.0011655	0.62298	1.69217	0	200	0.998002	0.00733952
ENSG00000258731	MYC_TARGETS_V2	0.000999001	0.0011655	0.673676	1.72844	0	58	0.998002	0.00733952
ENSG00000258365	DNA_REPAIR	0.000999001	0.0011655	0.574537	1.43515	0	149	0.998002	0.00733952
ENSG00000258365	E2F_TARGETS	0.000999001	0.0011655	0.731999	1.84159	0	200	0.998002	0.00733952
ENSG00000258365	G2M_CHECKPOINT	0.000999001	0.0011655	0.690514	1.73687	0	199	0.998002	0.00733952
ENSG00000258365	MITOTIC_SPINDLE	0.000999001	0.0011655	0.53522	1.34625	0	199	0.998002	0.00733952
ENSG00000258365	MYC_TARGETS_V1	0.000999001	0.0011655	0.595718	1.49873	0	200	0.998002	0.00733952
ENSG00000258365	MYC_TARGETS_V2	0.000999001	0.0011655	0.576571	1.37897	0	58	0.998002	0.00733952
ENSG00000230131	DNA_REPAIR	0.000999001	0.00100705	0.614694	1.57176	0	149	0.998002	0.00733952
ENSG00000230131	E2F_TARGETS	0.000999001	0.00100705	0.689968	1.77636	0	200	0.998002	0.00733952
ENSG00000230131	G2M_CHECKPOINT	0.000999001	0.00100705	0.702567	1.80904	0	199	0.998002	0.00733952
ENSG00000230131	MITOTIC_SPINDLE	0.000999001	0.00100705	0.561502	1.44581	0	199	0.998002	0.00733952
ENSG00000230131	MYC_TARGETS_V1	0.000999001	0.00100705	0.727757	1.87365	0	200	0.998002	0.00733952
ENSG00000230131	MYC_TARGETS_V2	0.00100705	0.00100705	0.729825	1.78802	0	58	0.997986	0.00733952
ENSG00000230131	UNFOLDED_PROTEIN_RESPONSE	0.000999001	0.00100705	0.595523	1.5082	0	112	0.998002	0.00733952
ENSG00000267123	DNA_REPAIR	0.000999001	0.0011655	0.517439	1.39623	0	149	0.998002	0.00733952
ENSG00000267123	E2F_TARGETS	0.000999001	0.0011655	0.643734	1.75721	0	200	0.998002	0.00733952
ENSG00000267123	G2M_CHECKPOINT	0.000999001	0.0011655	0.635197	1.73346	0	199	0.998002	0.00733952
ENSG00000267123	MITOTIC_SPINDLE	0.000999001	0.0011655	0.506316	1.38174	0	199	0.998002	0.00733952
ENSG00000267123	MYC_TARGETS_V1	0.000999001	0.0011655	0.595454	1.62542	0	200	0.998002	0.00733952
ENSG00000267123	MYC_TARGETS_V2	0.000999001	0.0011655	0.655075	1.68338	0	58	0.998002	0.00733952
ENSG00000255471	DNA_REPAIR	0.00110497	0.00124224	-0.571846	-1.84176	0	149	-0.99779	0.00733952
ENSG00000255471	E2F_TARGETS	0.00107411	0.00124224	-0.702975	-2.30197	0	200	-0.997852	0.00733952
ENSG00000279491	G2M_CHECKPOINT	0.00107527	0.00124224	-0.725283	-2.37373	0	199	-0.997849	0.00733952
ENSG00000255471	MITOTIC_SPINDLE	0.00107527	0.00124224	-0.529043	-1.73147	0	199	-0.997849	0.00733952
ENSG00000255471	MYC_TARGETS_V1	0.00107411	0.00124224	-0.731391	-2.39502	0	200	-0.997852	0.00733952
ENSG00000255471	MYC_TARGETS_V2	0.00124224	0.00124224	-0.773986	-2.22158	0	58	-0.997516	0.00733952
ENSG00000255471	UNFOLDED_PROTEIN_RESPONSE	0.0011325	0.00124224	-0.563506	-1.77225	0	112	-0.997735	0.00733952
ENSG00000234608	DNA_REPAIR	0.000999001	0.00116783	0.661094	1.56195	0	149	0.998002	0.00733952
ENSG00000234608	E2F_TARGETS	0.000999001	0.00116783	0.710143	1.68766	0	200	0.998002	0.00733952
ENSG00000234608	G2M_CHECKPOINT	0.000999001	0.00116783	0.699325	1.66182	0	199	0.998002	0.00733952
ENSG00000234608	MITOTIC_SPINDLE	0.000999001	0.00116783	0.571818	1.35882	0	199	0.998002	0.00733952
ENSG00000234608	MYC_TARGETS_V1	0.000999001	0.00116783	0.700899	1.66569	0	200	0.998002	0.00733952
ENSG00000234608	MYC_TARGETS_V2	0.001001	0.00116783	0.690574	1.57179	0	58	0.997998	0.00733952
ENSG00000253633	DNA_REPAIR	0.000999001	0.001169	0.556185	1.39036	0	149	0.998002	0.00733952
ENSG00000253633	E2F_TARGETS	0.000999001	0.001169	0.722804	1.82228	0	200	0.998002	0.00733952
ENSG00000253633	G2M_CHECKPOINT	0.000999001	0.001169	0.692567	1.74614	0	199	0.998002	0.00733952
ENSG00000253633	MITOTIC_SPINDLE	0.000999001	0.001169	0.519972	1.31098	0	199	0.998002	0.00733952
ENSG00000253633	MYC_TARGETS_V1	0.000999001	0.001169	0.620209	1.56362	0	200	0.998002	0.00733952
ENSG00000253633	MYC_TARGETS_V2	0.001002	0.001169	0.608228	1.46988	0	58	0.997996	0.00733952
ENSG00000250061	DNA_REPAIR	0.000999001	0.00117135	0.57618	1.44554	0	149	0.998002	0.00733952
ENSG00000250061	E2F_TARGETS	0.000999001	0.00117135	0.718891	1.8149	0	200	0.998002	0.00733952
ENSG00000250061	G2M_CHECKPOINT	0.000999001	0.00117135	0.679757	1.71684	0	199	0.998002	0.00733952
ENSG00000250061	MITOTIC_SPINDLE	0.000999001	0.00117135	0.54975	1.38848	0	199	0.998002	0.00733952
ENSG00000250061	MYC_TARGETS_V1	0.000999001	0.00117135	0.630388	1.59147	0	200	0.998002	0.00733952
ENSG00000250061	MYC_TARGETS_V2	0.00100402	0.00117135	0.6387	1.56785	0	58	0.997992	0.00733952
ENSG00000265393	DNA_REPAIR	0.000999001	0.00116667	0.608239	1.44752	0	149	0.998002	0.00733952
ENSG00000265393	E2F_TARGETS	0.000999001	0.00116667	0.703041	1.68418	0	200	0.998002	0.00733952
ENSG00000265393	G2M_CHECKPOINT	0.000999001	0.00116667	0.657725	1.57546	0	199	0.998002	0.00733952
ENSG00000265393	MITOTIC_SPINDLE	0.000999001	0.00116667	0.552049	1.32233	0	199	0.998002	0.00733952
ENSG00000265393	MYC_TARGETS_V1	0.000999001	0.00116667	0.616787	1.47755	0	200	0.998002	0.00733952
ENSG00000265393	MYC_TARGETS_V2	0.001	0.00116667	0.684998	1.57852	0	58	0.998	0.00733952
ENSG00000272370	DNA_REPAIR	0.000999001	0.00116667	0.619924	1.53783	0	149	0.998002	0.00733952
ENSG00000272370	E2F_TARGETS	0.000999001	0.00116667	0.65412	1.63343	0	200	0.998002	0.00733952
ENSG00000272370	G2M_CHECKPOINT	0.000999001	0.00116667	0.622601	1.55463	0	199	0.998002	0.00733952
ENSG00000272370	MITOTIC_SPINDLE	0.000999001	0.00116667	0.517731	1.29277	0	199	0.998002	0.00733952
ENSG00000272370	MYC_TARGETS_V1	0.000999001	0.00116667	0.705732	1.76231	0	200	0.998002	0.00733952
ENSG00000272370	MYC_TARGETS_V2	0.001	0.00116667	0.643405	1.5351	0	58	0.998	0.00733952
ENSG00000242516	DNA_REPAIR	0.000999001	0.0011655	0.641869	1.51094	0	149	0.998002	0.00733952
ENSG00000260442	E2F_TARGETS	0.000999001	0.0011655	0.744232	1.76629	0	200	0.998002	0.00733952
ENSG00000260442	G2M_CHECKPOINT	0.000999001	0.0011655	0.721593	1.71215	0	199	0.998002	0.00733952
ENSG00000260442	MITOTIC_SPINDLE	0.000999001	0.0011655	0.571149	1.35519	0	199	0.998002	0.00733952
ENSG00000260442	MYC_TARGETS_V1	0.000999001	0.0011655	0.652715	1.54909	0	200	0.998002	0.00733952
ENSG00000260442	MYC_TARGETS_V2	0.000999001	0.0011655	0.671116	1.526	0	58	0.998002	0.00733952
ENSG00000232940	DNA_REPAIR	0.000999001	0.0011655	0.53247	1.30072	0	149	0.998002	0.00733952
ENSG00000232940	E2F_TARGETS	0.000999001	0.0011655	0.667967	1.64527	0	200	0.998002	0.00733952
ENSG00000232940	G2M_CHECKPOINT	0.000999001	0.0011655	0.632613	1.55772	0	199	0.998002	0.00733952
ENSG00000232940	MITOTIC_SPINDLE	0.000999001	0.0011655	0.524978	1.29268	0	199	0.998002	0.00733952
ENSG00000232940	MYC_TARGETS_V1	0.000999001	0.0011655	0.607667	1.49675	0	200	0.998002	0.00733952
ENSG00000232940	UNFOLDED_PROTEIN_RESPONSE	0.000999001	0.0011655	0.526601	1.27501	0	112	0.998002	0.00733952
ENSG00000274825	DNA_REPAIR	0.00101937	0.00126263	0.653508	1.73062	0	149	0.997961	0.00733952
ENSG00000274825	E2F_TARGETS	0.001001	0.00126263	0.768105	2.05347	0	200	0.997998	0.00733952
ENSG00000274825	G2M_CHECKPOINT	0.001001	0.00126263	0.756253	2.02248	0	199	0.997998	0.00733952
ENSG00000274825	MITOTIC_SPINDLE	0.001001	0.00126263	0.545149	1.45791	0	199	0.997998	0.00733952
ENSG00000274825	MYC_TARGETS_V1	0.001001	0.00126263	0.733119	1.95994	0	200	0.997998	0.00733952
ENSG00000274825	MYC_TARGETS_V2	0.00108225	0.00126263	0.743718	1.84373	0	58	0.997835	0.00733952
ENSG00000259420	DNA_REPAIR	0.000999001	0.00117018	0.560935	1.44064	0	149	0.998002	0.00733952
ENSG00000259420	E2F_TARGETS	0.000999001	0.00117018	0.67612	1.74963	0	200	0.998002	0.00733952
ENSG00000259420	G2M_CHECKPOINT	0.000999001	0.00117018	0.675948	1.74876	0	199	0.998002	0.00733952
ENSG00000259420	MITOTIC_SPINDLE	0.000999001	0.00117018	0.539589	1.39598	0	199	0.998002	0.00733952
ENSG00000259420	MYC_TARGETS_V1	0.000999001	0.00117018	0.611596	1.58265	0	200	0.998002	0.00733952
ENSG00000259420	MYC_TARGETS_V2	0.00100301	0.00117018	0.590162	1.44629	0	58	0.997994	0.00733952
ENSG00000262001	DNA_REPAIR	0.000999001	0.000999001	0.526245	1.37529	0	149	0.998002	0.00733952
ENSG00000262001	E2F_TARGETS	0.000999001	0.000999001	0.589395	1.55741	0	200	0.998002	0.00733952
ENSG00000262001	G2M_CHECKPOINT	0.000999001	0.000999001	0.557778	1.47362	0	199	0.998002	0.00733952
ENSG00000262001	MITOTIC_SPINDLE	0.000999001	0.000999001	0.487614	1.28825	0	199	0.998002	0.00733952
ENSG00000262001	MYC_TARGETS_V1	0.000999001	0.000999001	0.621532	1.64233	0	200	0.998002	0.00733952
ENSG00000262001	MYC_TARGETS_V2	0.000999001	0.000999001	0.677788	1.68261	0	58	0.998002	0.00733952
ENSG00000262001	UNFOLDED_PROTEIN_RESPONSE	0.000999001	0.000999001	0.504228	1.30077	0	112	0.998002	0.00733952
ENSG00000261997	DNA_REPAIR	0.000999001	0.0011655	0.502786	1.33897	0	149	0.998002	0.00733952
ENSG00000261997	E2F_TARGETS	0.000999001	0.0011655	0.628987	1.6939	0	200	0.998002	0.00733952
ENSG00000261997	G2M_CHECKPOINT	0.000999001	0.0011655	0.631613	1.70084	0	199	0.998002	0.00733952
ENSG00000261997	MITOTIC_SPINDLE	0.000999001	0.0011655	0.53238	1.43362	0	199	0.998002	0.00733952
ENSG00000261997	MYC_TARGETS_V1	0.000999001	0.0011655	0.559519	1.50682	0	200	0.998002	0.00733952
ENSG00000261997	MYC_TARGETS_V2	0.000999001	0.0011655	0.594271	1.50556	0	58	0.998002	0.00733952
ENSG00000260924	DNA_REPAIR	0.000999001	0.00117135	0.653327	1.51798	0	149	0.998002	0.00733952
ENSG00000260924	E2F_TARGETS	0.000999001	0.00117135	0.671204	1.57608	0	200	0.998002	0.00733952
ENSG00000260924	G2M_CHECKPOINT	0.000999001	0.00117135	0.673335	1.58096	0	199	0.998002	0.00733952
ENSG00000260924	MITOTIC_SPINDLE	0.000999001	0.00117135	0.565049	1.32671	0	199	0.998002	0.00733952
ENSG00000260924	MYC_TARGETS_V1	0.000999001	0.00117135	0.679726	1.59609	0	200	0.998002	0.00733952
ENSG00000260924	MYC_TARGETS_V2	0.00100402	0.00117135	0.69544	1.56465	0	58	0.997992	0.00733952
ENSG00000224137	DNA_REPAIR	0.000999001	0.0011655	0.601398	1.46866	0	149	0.998002	0.00733952
ENSG00000224137	E2F_TARGETS	0.000999001	0.0011655	0.678761	1.67031	0	200	0.998002	0.00733952
ENSG00000224137	G2M_CHECKPOINT	0.000999001	0.0011655	0.663088	1.6315	0	199	0.998002	0.00733952
ENSG00000224137	MITOTIC_SPINDLE	0.000999001	0.0011655	0.558137	1.37327	0	199	0.998002	0.00733952
ENSG00000224137	MYC_TARGETS_V1	0.000999001	0.0011655	0.66065	1.62574	0	200	0.998002	0.00733952
ENSG00000224137	MYC_TARGETS_V2	0.000999001	0.0011655	0.645599	1.52329	0	58	0.998002	0.00733952
ENSG00000233153	DNA_REPAIR	0.000999001	0.0011655	0.490771	1.38918	0	149	0.998002	0.00733952
ENSG00000233153	E2F_TARGETS	0.000999001	0.0011655	0.43004	1.23077	0	200	0.998002	0.00733952
ENSG00000233153	G2M_CHECKPOINT	0.000999001	0.0011655	0.480124	1.37383	0	199	0.998002	0.00733952
ENSG00000233153	MYC_TARGETS_V1	0.000999001	0.0011655	0.539526	1.54411	0	200	0.998002	0.00733952
ENSG00000233153	MYC_TARGETS_V2	0.000999001	0.0011655	0.640709	1.71744	0	58	0.998002	0.00733952
ENSG00000233153	UNFOLDED_PROTEIN_RESPONSE	0.000999001	0.0011655	0.488764	1.36271	0	112	0.998002	0.00733952
ENSG00000228350	DNA_REPAIR	0.000999001	0.0011655	0.643481	1.45546	0	149	0.998002	0.00733952
ENSG00000228350	E2F_TARGETS	0.000999001	0.0011655	0.696444	1.58728	0	200	0.998002	0.00733952
ENSG00000228350	G2M_CHECKPOINT	0.000999001	0.0011655	0.666736	1.51917	0	199	0.998002	0.00733952
ENSG00000228350	MITOTIC_SPINDLE	0.000999001	0.0011655	0.560416	1.27692	0	199	0.998002	0.00733952
ENSG00000228350	MYC_TARGETS_V1	0.000999001	0.0011655	0.653386	1.48915	0	200	0.998002	0.00733952
ENSG00000228350	MYC_TARGETS_V2	0.000999001	0.0011655	0.628967	1.36875	0	58	0.998002	0.00733952
ENSG00000227036	DNA_REPAIR	0.000999001	0.00117608	0.568764	1.51118	0	149	0.998002	0.00733952
ENSG00000227036	E2F_TARGETS	0.000999001	0.00117608	0.629501	1.69516	0	200	0.998002	0.00733952
ENSG00000227036	G2M_CHECKPOINT	0.000999001	0.00117608	0.627676	1.68947	0	199	0.998002	0.00733952
ENSG00000227036	MYC_TARGETS_V1	0.000999001	0.00117608	0.675682	1.81952	0	200	0.998002	0.00733952
ENSG00000227036	MYC_TARGETS_V2	0.00100806	0.00117608	0.697839	1.76734	0	58	0.997984	0.00733952
ENSG00000227036	UNFOLDED_PROTEIN_RESPONSE	0.001	0.00117608	0.533784	1.40264	0	112	0.998	0.00733952
ENSG00000225975	DNA_REPAIR	0.000999001	0.0011655	0.605018	1.54267	0	149	0.998002	0.00733952
ENSG00000225975	E2F_TARGETS	0.000999001	0.0011655	0.63911	1.64096	0	200	0.998002	0.00733952
ENSG00000225975	G2M_CHECKPOINT	0.000999001	0.0011655	0.589153	1.51217	0	199	0.998002	0.00733952
ENSG00000225975	MITOTIC_SPINDLE	0.000999001	0.0011655	0.512154	1.31454	0	199	0.998002	0.00733952
ENSG00000225975	MYC_TARGETS_V1	0.000999001	0.0011655	0.647747	1.66314	0	200	0.998002	0.00733952
ENSG00000225975	MYC_TARGETS_V2	0.000999001	0.0011655	0.606926	1.47861	0	58	0.998002	0.00733952
ENSG00000243960	DNA_REPAIR	0.000999001	0.00116667	0.620806	1.51242	0	149	0.998002	0.00733952
ENSG00000243960	E2F_TARGETS	0.000999001	0.00116667	0.711258	1.74424	0	200	0.998002	0.00733952
ENSG00000243960	G2M_CHECKPOINT	0.000999001	0.00116667	0.696564	1.70824	0	199	0.998002	0.00733952
ENSG00000243960	MITOTIC_SPINDLE	0.000999001	0.00116667	0.539176	1.32226	0	199	0.998002	0.00733952
ENSG00000243960	MYC_TARGETS_V1	0.000999001	0.00116667	0.673336	1.65125	0	200	0.998002	0.00733952
ENSG00000243960	MYC_TARGETS_V2	0.001	0.00116667	0.693913	1.62855	0	58	0.998	0.00733952
ENSG00000270001	DNA_REPAIR	0.000999001	0.0011655	0.57258	1.45695	0	149	0.998002	0.00733952
ENSG00000270001	E2F_TARGETS	0.000999001	0.0011655	0.556031	1.42065	0	200	0.998002	0.00733952
ENSG00000270001	G2M_CHECKPOINT	0.000999001	0.0011655	0.551421	1.40875	0	199	0.998002	0.00733952
ENSG00000270001	MITOTIC_SPINDLE	0.000999001	0.0011655	0.505809	1.29222	0	199	0.998002	0.00733952
ENSG00000270001	MYC_TARGETS_V1	0.000999001	0.0011655	0.603527	1.542	0	200	0.998002	0.00733952
ENSG00000270001	MYC_TARGETS_V2	0.000999001	0.0011655	0.644692	1.5792	0	58	0.998002	0.00733952
ENSG00000279862	E2F_TARGETS	0.000999001	0.0011655	0.628731	1.63072	0	200	0.998002	0.00733952
ENSG00000279862	G2M_CHECKPOINT	0.000999001	0.0011655	0.650353	1.68654	0	199	0.998002	0.00733952
ENSG00000279862	MITOTIC_SPINDLE	0.000999001	0.0011655	0.55587	1.44152	0	199	0.998002	0.00733952
ENSG00000279862	MYC_TARGETS_V1	0.000999001	0.0011655	0.551903	1.43146	0	200	0.998002	0.00733952
ENSG00000279862	MYC_TARGETS_V2	0.000999001	0.0011655	0.573404	1.4141	0	58	0.998002	0.00733952
ENSG00000279862	UNFOLDED_PROTEIN_RESPONSE	0.000999001	0.0011655	0.541391	1.38154	0	112	0.998002	0.00733952
ENSG00000215533	DNA_REPAIR	0.000999001	0.0011655	0.539832	1.30766	0	149	0.998002	0.00733952
ENSG00000215533	E2F_TARGETS	0.000999001	0.0011655	0.678323	1.65766	0	200	0.998002	0.00733952
ENSG00000215533	G2M_CHECKPOINT	0.000999001	0.0011655	0.69615	1.70086	0	199	0.998002	0.00733952
ENSG00000215533	MITOTIC_SPINDLE	0.000999001	0.0011655	0.553713	1.35285	0	199	0.998002	0.00733952
ENSG00000215533	MYC_TARGETS_V1	0.000999001	0.0011655	0.610518	1.49196	0	200	0.998002	0.00733952
ENSG00000215533	MYC_TARGETS_V2	0.000999001	0.0011655	0.603214	1.40844	0	58	0.998002	0.00733952
ENSG00000272942	DNA_REPAIR	0.000999001	0.00118203	0.632961	1.54797	0	149	0.998002	0.00733952
ENSG00000272942	E2F_TARGETS	0.000999001	0.00118203	0.639268	1.5718	0	200	0.998002	0.00733952
ENSG00000272942	G2M_CHECKPOINT	0.000999001	0.00118203	0.65971	1.62221	0	199	0.998002	0.00733952
ENSG00000272942	MITOTIC_SPINDLE	0.000999001	0.00118203	0.523897	1.28825	0	199	0.998002	0.00733952
ENSG00000272942	MYC_TARGETS_V1	0.000999001	0.00118203	0.718971	1.76777	0	200	0.998002	0.00733952
ENSG00000272942	MYC_TARGETS_V2	0.00101317	0.00118203	0.729662	1.73687	0	58	0.997974	0.00733952
ENSG00000256824	DNA_REPAIR	0.000999001	0.00117608	0.523088	1.40465	0	149	0.998002	0.00733952
ENSG00000256824	E2F_TARGETS	0.000999001	0.00117608	0.617625	1.67612	0	200	0.998002	0.00733952
ENSG00000256824	G2M_CHECKPOINT	0.000999001	0.00117608	0.61355	1.66483	0	199	0.998002	0.00733952
ENSG00000256824	MITOTIC_SPINDLE	0.000999001	0.00117608	0.511257	1.38726	0	199	0.998002	0.00733952
ENSG00000256824	MYC_TARGETS_V1	0.000999001	0.00117608	0.601437	1.63219	0	200	0.998002	0.00733952
ENSG00000256824	MYC_TARGETS_V2	0.00100806	0.00117608	0.614881	1.56971	0	58	0.997984	0.00733952
ENSG00000262172	DNA_REPAIR	0.000999001	0.000999001	0.558892	1.40253	0	149	0.998002	0.00733952
ENSG00000262172	E2F_TARGETS	0.000999001	0.000999001	0.719426	1.82352	0	200	0.998002	0.00733952
ENSG00000262172	G2M_CHECKPOINT	0.000999001	0.000999001	0.694865	1.76066	0	199	0.998002	0.00733952
ENSG00000262172	MITOTIC_SPINDLE	0.000999001	0.000999001	0.546699	1.38524	0	199	0.998002	0.00733952
ENSG00000262172	MYC_TARGETS_V1	0.000999001	0.000999001	0.631726	1.60123	0	200	0.998002	0.00733952
ENSG00000262172	MYC_TARGETS_V2	0.000999001	0.000999001	0.658963	1.59133	0	58	0.998002	0.00733952
ENSG00000262172	UNFOLDED_PROTEIN_RESPONSE	0.000999001	0.000999001	0.564963	1.40345	0	112	0.998002	0.00733952
ENSG00000279732	DNA_REPAIR	0.00102354	0.00108696	-0.446746	-1.4855	0	149	-0.997953	0.00733952
ENSG00000205054	E2F_TARGETS	0.00101112	0.00108696	-0.474893	-1.60991	0	200	-0.997978	0.00733952
ENSG00000279732	G2M_CHECKPOINT	0.00101112	0.00108696	-0.522084	-1.76895	0	199	-0.997978	0.00733952
ENSG00000279732	MITOTIC_SPINDLE	0.00101112	0.00108696	-0.543816	-1.84258	0	199	-0.997978	0.00733952
ENSG00000279732	MYC_TARGETS_V1	0.00101112	0.00108696	-0.573521	-1.94426	0	200	-0.997978	0.00733952
ENSG00000279732	MYC_TARGETS_V2	0.00108696	0.00108696	-0.695953	-2.10349	0	58	-0.997826	0.00733952
ENSG00000279732	UNFOLDED_PROTEIN_RESPONSE	0.0010395	0.00108696	-0.513512	-1.67116	0	112	-0.997921	0.00733952
ENSG00000277423	DNA_REPAIR	0.000999001	0.00116667	0.589232	1.50817	0	149	0.998002	0.00733952
ENSG00000277423	E2F_TARGETS	0.000999001	0.00116667	0.703937	1.8194	0	200	0.998002	0.00733952
ENSG00000277423	G2M_CHECKPOINT	0.000999001	0.00116667	0.703293	1.81747	0	199	0.998002	0.00733952
ENSG00000277423	MITOTIC_SPINDLE	0.000999001	0.00116667	0.602592	1.55724	0	199	0.998002	0.00733952
ENSG00000277423	MYC_TARGETS_V1	0.000999001	0.00116667	0.674351	1.74293	0	200	0.998002	0.00733952
ENSG00000277423	MYC_TARGETS_V2	0.001	0.00116667	0.630461	1.5516	0	58	0.998	0.00733952
ENSG00000228989	DNA_REPAIR	0.000999001	0.0011655	0.630953	1.51467	0	149	0.998002	0.00733952
ENSG00000228989	E2F_TARGETS	0.000999001	0.0011655	0.678891	1.64244	0	200	0.998002	0.00733952
ENSG00000228989	G2M_CHECKPOINT	0.000999001	0.0011655	0.668846	1.61814	0	199	0.998002	0.00733952
ENSG00000228989	MITOTIC_SPINDLE	0.000999001	0.0011655	0.535166	1.29473	0	199	0.998002	0.00733952
ENSG00000228989	MYC_TARGETS_V1	0.000999001	0.0011655	0.652469	1.57852	0	200	0.998002	0.00733952
ENSG00000228989	MYC_TARGETS_V2	0.000999001	0.0011655	0.681739	1.57942	0	58	0.998002	0.00733952
ENSG00000230733	DNA_REPAIR	0.000999001	0.0011655	0.603363	1.46409	0	149	0.998002	0.00733952
ENSG00000230733	E2F_TARGETS	0.000999001	0.0011655	0.647852	1.58434	0	200	0.998002	0.00733952
ENSG00000230733	G2M_CHECKPOINT	0.000999001	0.0011655	0.652003	1.59374	0	199	0.998002	0.00733952
ENSG00000230733	MITOTIC_SPINDLE	0.000999001	0.0011655	0.555801	1.35859	0	199	0.998002	0.00733952
ENSG00000230733	MYC_TARGETS_V1	0.000999001	0.0011655	0.64735	1.58312	0	200	0.998002	0.00733952
ENSG00000230733	MYC_TARGETS_V2	0.000999001	0.0011655	0.622079	1.44926	0	58	0.998002	0.00733952
ENSG00000231188	E2F_TARGETS	0.000999001	0.00116667	0.707918	1.86181	0	200	0.998002	0.00733952
ENSG00000231188	G2M_CHECKPOINT	0.000999001	0.00116667	0.714374	1.8783	0	199	0.998002	0.00733952
ENSG00000231188	MITOTIC_SPINDLE	0.000999001	0.00116667	0.527109	1.38593	0	199	0.998002	0.00733952
ENSG00000231188	MYC_TARGETS_V1	0.000999001	0.00116667	0.59569	1.56665	0	200	0.998002	0.00733952
ENSG00000231188	MYC_TARGETS_V2	0.001	0.00116667	0.589955	1.4714	0	58	0.998	0.00733952
ENSG00000231188	UNFOLDED_PROTEIN_RESPONSE	0.000999001	0.00116667	0.57417	1.47564	0	112	0.998002	0.00733952
ENSG00000272338	DNA_REPAIR	0.000999001	0.0011655	0.613767	1.56014	0	149	0.998002	0.00733952
ENSG00000272338	E2F_TARGETS	0.000999001	0.0011655	0.669203	1.7137	0	200	0.998002	0.00733952
ENSG00000272338	G2M_CHECKPOINT	0.000999001	0.0011655	0.6593	1.68797	0	199	0.998002	0.00733952
ENSG00000272338	MITOTIC_SPINDLE	0.000999001	0.0011655	0.501757	1.28462	0	199	0.998002	0.00733952
ENSG00000272338	MYC_TARGETS_V1	0.000999001	0.0011655	0.662892	1.69753	0	200	0.998002	0.00733952
ENSG00000272338	UNFOLDED_PROTEIN_RESPONSE	0.000999001	0.0011655	0.551205	1.38365	0	112	0.998002	0.00733952
ENSG00000228705	DNA_REPAIR	0.00101112	0.0010627	-0.54309	-1.59519	0	149	-0.997978	0.00733952
ENSG00000228705	E2F_TARGETS	0.00100604	0.0010627	-0.676567	-2.01114	0	200	-0.997988	0.00733952
ENSG00000228705	G2M_CHECKPOINT	0.00100604	0.0010627	-0.667356	-1.9834	0	199	-0.997988	0.00733952
ENSG00000228705	MITOTIC_SPINDLE	0.00100604	0.0010627	-0.530513	-1.5767	0	199	-0.997988	0.00733952
ENSG00000228705	MYC_TARGETS_V1	0.00100604	0.0010627	-0.645889	-1.91995	0	200	-0.997988	0.00733952
ENSG00000228705	MYC_TARGETS_V2	0.0010627	0.0010627	-0.652734	-1.79198	0	58	-0.997875	0.00733952
ENSG00000228705	UNFOLDED_PROTEIN_RESPONSE	0.00102041	0.0010627	-0.517547	-1.50032	0	112	-0.997959	0.00733952
ENSG00000216895	DNA_REPAIR	0.001001	0.00121909	0.660725	1.79343	0	149	0.997998	0.00733952
ENSG00000216895	E2F_TARGETS	0.001001	0.00121909	0.644395	1.76797	0	200	0.997998	0.00733952
ENSG00000216895	G2M_CHECKPOINT	0.001001	0.00121909	0.604003	1.65756	0	199	0.997998	0.00733952
ENSG00000216895	MYC_TARGETS_V1	0.001001	0.00121909	0.713035	1.95629	0	200	0.997998	0.00733952
[truncated: 975 more rows]

## Sheet: S2
Table S2. Boostraping was repeated 1000 times and 31 lncRNAs that were incorporated in 80% of resample runs (achieved P < 0.05 in robustness testing) were kept for subsequent analysis.
times	ENSG00000205054	ENSG00000233725	ENSG00000242516	ENSG00000249464	ENSG00000258169	ENSG00000259527	ENSG00000197182	ENSG00000246985	ENSG00000250056	ENSG00000255248	ENSG00000179935	ENSG00000206573	ENSG00000272142	ENSG00000229589	ENSG00000246273	ENSG00000279491	ENSG00000205181	ENSG00000179859	ENSG00000178977	ENSG00000234608	ENSG00000265688	ENSG00000222041	ENSG00000235531	ENSG00000242125	ENSG00000254389	ENSG00000203688	ENSG00000237036	ENSG00000236423	ENSG00000224074	ENSG00000213468	ENSG00000274020
1	0.233972	0.000182441	0.0119179	0.0163725	1.27092e-05	7.75208e-05	0.235232	0.00532064	1.011e-05	0.00107499	0.421282	0.00405961	8.92648e-06	0.0124853	0.000100357	3.66235e-06	2.14494e-07	1.72109e-07	0.155742	0.0140457	0.00844914	9.21687e-05	4.45668e-05	6.95092e-09	2.23659e-07	0.0401708	3.11846e-06	0.00314307	0.69797	1.148e-06	0.00187768
2	9.02755e-05	0.00797717	0.00603232	0.00250418	0.00214309	0.0126022	0.0148813	0.0150949	0.0207134	0.0102201	2.63913e-09	3.31333e-07	5.86742e-05	0.0183787	0.0187599	0.00792371	3.78675e-05	0.138125	0.00658264	0.000222281	0.0960909	0.0222472	0.0214948	0.631702	2.40176e-09	0.00422012	0.00231341	0.0012276	0.00176754	0.00884158	0.0482162
3	0.00170387	0.31932	0.0311713	1.79228e-06	9.52311e-05	0.00252436	0.000245085	8.6236e-05	0.651852	0.000849164	9.72462e-09	0.0582315	0.0126427	0.000225207	0.0285792	7.28557e-05	0.000355194	0.0245673	0.000813341	0.045196	0.000865466	0.0256979	0.0219229	9.43374e-06	0.00853541	2.59907e-11	0.0509222	3.37602e-05	0.00101018	0.0206954	3.84303e-06
4	0.00429573	0.00151477	2.26848e-05	8.5806e-07	0.00760231	0.000291928	0.00167602	0.0364083	0.000146416	0.000641027	9.18482e-06	1.0126e-06	0.0122235	0.0222458	0.0019515	3.29162e-06	3.19073e-05	2.04069e-05	0.140849	0.00572917	0.00530265	0.00719202	2.1066e-05	0.0026166	0.00239634	0.00713978	2.88866e-12	0.0854093	1.87691e-07	7.93511e-05	8.37158e-06
5	2.27901e-05	0.0514219	0.0323434	0.0011523	0.00359249	0.0989177	0.0246217	0.00310417	0.00453345	1.17653e-06	3.32676e-08	0.0261528	3.58621e-05	4.00455e-05	0.000496634	0.00342151	0.0106278	0.0142853	0.0585025	4.21931e-05	1.50258e-07	0.00140026	1.27708e-07	0.000409791	2.06252e-05	7.77437e-07	0.00319498	0.000110962	5.90102e-07	7.44722e-06	4.64084e-06
6	0.0331545	0.00030825	9.14881e-05	0.000623921	5.09416e-07	1.66417e-05	0.00204535	0.687485	5.19802e-05	0.014113	0.000763561	0.000100568	0.0935037	0.0144532	0.0692838	4.54218e-05	3.46406e-05	0.00650207	3.86379e-05	2.17812e-06	0.000325928	6.90854e-05	0.00365246	1.85357e-08	0.0105653	0.00131857	1.98559e-07	4.34593e-07	0.00326253	3.79517e-07	0.00186999
7	0.0588811	0.00238893	0.0113907	0.351634	0.000371158	0.0112477	0.797477	0.00078288	2.8686e-07	8.55204e-05	5.99749e-06	0.00660354	7.41197e-06	0.00102757	0.000101869	0.476147	1.91744e-05	0.00244229	0.0258249	0.00803913	0.0623631	0.104285	7.08624e-05	0.00559532	0.000480649	0.000486632	0.00785623	0.000726484	0.0925315	0.0755373	5.90996e-06
8	0.000570527	0.00131224	0.00385615	0.00550677	0.000798554	0.0251319	0.186275	0.000732007	0.000209203	2.84377e-05	0.00228556	0.000130141	0.000915789	0.000212332	0.0308385	0.0401095	6.06776e-07	0.000394071	0.0189419	0.00114193	2.36598e-06	0.00263641	0.0017813	1.15787e-05	0.000133319	0.00313525	0.00990706	1.45141e-05	1.13603e-07	0.000475406	0.0896348
9	0.00652181	0.000199613	0.0545638	0.000685735	0.11785	0.246136	0.712623	0.000192969	1.962e-05	0.00014331	0.0159317	0.000425389	1.27559e-05	0.00398238	3.98678e-05	2.34599e-06	8.35298e-05	2.46386e-05	0.00408548	1.06101e-06	0.000557655	0.000302321	0.544108	0.00180874	0.000736733	0.00473049	0.00084171	9.78756e-07	2.73068e-05	0.00248594	0.000923952
10	0.147289	0.0198368	0.0242264	0.00329976	0.049685	0.00129087	2.21249e-05	0.0998756	0.00922447	0.0226438	3.32409e-06	0.650279	2.87507e-05	0.000414513	2.74428e-08	4.1155e-05	8.10737e-06	0.00610139	0.00691133	0.000220454	0.00400921	0.00865882	0.149388	0.0598822	0.0130201	0.11235	3.28711e-05	0.00255575	0.000142675	0.000175188	2.47252e-05
11	0.0473624	0.00853164	0.000771731	2.8984e-05	0.0288527	5.47115e-06	2.74757e-07	5.83824e-05	5.5083e-06	0.0128138	0.00468892	0.00232535	0.0132647	0.166147	0.00597301	0.0567881	8.77528e-05	0.000314662	0.000343871	0.0327436	0.0382768	0.0153585	0.000182392	3.99252e-09	0.0516995	0.00241582	8.31965e-06	0.0795983	2.00082e-08	0.00401919	1.45179e-06
12	0.0121654	8.69504e-06	1.34337e-05	0.00308315	6.16663e-07	0.0161982	4.14575e-10	0.0202421	0.00108303	5.42323e-06	7.76982e-07	2.86913e-05	0.000232212	0.00195669	0.019345	0.000120641	1.29641e-05	0.000979019	5.84584e-06	0.00901485	1.71749e-05	8.52704e-05	0.183136	0.0122062	0.00302174	4.03682e-07	0.376853	0.00247661	1.41418e-07	0.00211365	0.000999673
13	4.85022e-06	0.00305086	0.0127491	0.0963358	0.0259518	0.00150419	0.0107482	5.21315e-06	0.138766	1.71425e-05	0.61079	0.000470615	3.19986e-10	0.000311413	0.000429989	9.65385e-05	0.0178932	0.00290061	0.00515213	0.00568827	0.00415813	0.00125988	4.11385e-07	0.00628209	1.66058e-05	0.00171895	0.359751	3.05178e-06	0.000568926	5.41192e-09	0.0076914
14	0.000551027	0.0395741	0.00222456	1.68071e-05	0.00173535	0.00205054	3.61063e-08	0.00110599	1.98952e-09	0.127773	0.0247915	8.83218e-06	0.00110007	0.0179372	0.000662764	9.91308e-05	0.00667893	2.50757e-05	0.0018102	0.00455992	3.86307e-05	0.000208154	5.89542e-05	0.0534082	0.00182147	6.24011e-06	0.000136395	0.000258707	2.44272e-05	0.0220794	1.55288e-06
15	5.84031e-05	0.0879407	0.000338054	8.81437e-06	0.00113079	8.09912e-06	2.14467e-11	0.0691916	0.101851	0.155675	0.000256741	0.00229544	0.00878399	0.0126783	0.000118322	0.00016906	0.0215992	0.000181702	0.0507984	6.11865e-05	4.68625e-07	0.09184	0.00161883	0.00781395	0.00869449	5.07274e-07	0.0117471	0.0256575	0.00534043	0.0015282	1.35611e-05
16	0.0168657	0.0194844	9.10591e-11	0.000137602	0.00889732	0.000116545	0.00174853	0.000276179	5.19429e-05	0.00291843	1.40273e-08	0.00114869	0.309953	0.0409466	7.71437e-05	2.34174e-08	0.134027	1.48778e-05	0.19095	0.0190779	7.52906e-05	0.0120948	5.42685e-06	0.000676872	0.0175833	0.00138411	0.0113952	1.5711e-05	1.06154e-08	0.00415633	0.0334677
17	0.00364652	0.000121122	0.000587571	0.00498655	0.000526226	0.00699275	9.01818e-06	0.0140259	0.856334	1.38324e-06	5.3012e-07	0.00291143	0.000593738	0.00343475	1.06101e-05	6.75104e-06	0.0001199	0.0199098	0.00157815	0.0334495	0.00101394	3.05291e-06	0.00121859	0.255864	0.489178	0.0201103	1.99644e-06	0.00128891	0.00128161	3.52286e-07	0.00020157
18	0.000634846	7.56318e-05	0.00134493	3.9631e-05	0.0543268	0.0251809	1.12017e-06	6.04153e-05	2.03344e-06	0.000111878	0.0310185	0.000746494	0.00448551	0.0132797	0.000117972	1.74237e-07	2.22167e-07	0.00572298	0.103976	0.000618705	0.0458138	0.021583	0.000919005	0.00016802	7.50993e-07	0.00106538	0.000731288	9.72579e-08	0.0069235	0.00348318	9.04774e-07
19	0.0128712	0.00267049	4.59803e-09	0.38905	0.0490141	0.000109128	0.0762366	0.00136485	0.0129187	0.00112516	5.79265e-09	0.0120928	0.00251781	0.000656369	0.000861379	0.542011	0.000893651	0.00301075	0.0225661	0.00771576	0.0511451	0.00566805	0.535865	3.46807e-05	4.04986e-05	2.43287e-05	0.0161091	0.000817349	4.01718e-05	0.000166892	0.00199611
20	3.8155e-06	0.00373441	0.358047	0.0605798	0.000589353	0.0149763	0.0672789	0.000126324	0.41395	0.0267382	2.36662e-10	0.000100397	0.020596	0.0154857	0.375882	0.00143971	0.00496546	0.00021348	2.16361e-05	1.264e-06	0.00419328	0.00320002	0.00696005	1.613e-06	1.53263e-05	0.0172968	3.34129e-06	0.000249539	0.000120027	9.94309e-05	0.000282053
21	0.00436024	0.00100388	0.000373433	0.000184374	0.000989214	0.0548298	1.00654e-05	3.70181e-06	0.00219324	0.00342798	2.14079e-07	0.101479	0.00322435	0.00094047	8.00761e-05	0.00014474	0.000920939	0.00575623	0.00089872	0.0255132	0.00214608	4.3341e-05	0.00419033	4.79393e-07	0.000967877	0.0172989	0.46188	8.77054e-08	0.00227729	0.0012776	0.000915882
22	0.0164192	0.0909768	0.00345467	0.000179156	0.00260278	9.95061e-05	0.0119973	0.0179664	1.32032e-05	8.47843e-06	0.000355272	0.000423139	0.0161317	0.277678	0.00101358	4.2404e-06	0.000447353	7.83865e-05	0.0514709	0.000189324	0.0131373	0.000739803	4.33408e-05	0.111007	0.00186497	3.70865e-06	0.0002007	0.0159725	1.83968e-08	0.000105624	4.14505e-05
23	0.000229197	0.000461186	0.0288732	0.0434598	0.0032397	0.0143437	0.0991965	0.104619	0.00853463	1.24895e-05	0.0112203	0.000683673	0.00235774	1.17669e-05	7.21047e-05	2.80952e-05	0.00527465	0.394787	0.000464268	0.0473721	0.0486302	9.60022e-06	0.00105686	0.0063919	0.000336411	0.00327309	0.0199611	1.08021e-09	1.57722e-05	3.73855e-10	0.000127487
24	0.197252	0.00824924	2.70524e-08	0.00105055	0.00013702	0.0628552	0.00308351	4.09857e-05	0.000242617	0.306807	0.169753	0.00748239	0.0495396	0.0299063	4.6341e-07	0.163413	0.00225715	3.91952e-05	0.00016505	2.27999e-05	0.00301932	3.92932e-05	8.56922e-05	0.000323521	0.0676635	0.000263359	1.36311e-05	0.0247956	0.000532498	6.10596e-08	0.000673395
25	0.302669	0.00277172	5.57648e-05	0.00717626	0.0067379	0.000721277	0.000463981	0.00015665	0.00790033	0.00844886	0.428009	0.000936696	0.000822501	4.86496e-05	5.32043e-06	3.87205e-07	0.0121641	0.00709124	1.35605e-07	4.79814e-05	1.7197e-07	0.000951577	0.000329047	0.0170884	0.0111411	0.0209409	0.0124587	9.76236e-07	0.000602394	6.67949e-07	0.0119297
26	0.00208479	3.26645e-05	0.0374536	9.0954e-09	7.44621e-05	0.000415782	0.0693073	0.11932	8.92751e-06	0.0044664	0.469794	0.11247	0.00139912	0.000116099	0.000546329	0.0028741	0.00542743	0.0465278	0.0108763	0.546533	0.000329318	0.000209666	8.54232e-07	0.00528481	0.0494196	1.7126e-06	0.0278334	8.63957e-07	0.0111145	0.00779573	0.0138084
27	0.00287164	0.000247124	1.21529e-08	0.000168506	0.00112769	0.0891241	0.000592796	0.0113276	0.0012991	0.00283445	0.00594516	0.000132664	0.161189	0.0131957	0.000715285	1.07415e-06	0.00147602	2.96098e-06	0.000125	0.0465759	0.00159766	0.0114843	0.00317759	0.00920787	0.00184841	0.00448847	5.40892e-07	0.0259145	6.36903e-05	1.22274e-07	0.000147121
28	0.0197538	0.0597875	0.00400388	4.01521e-08	9.65549e-05	9.45856e-06	3.76669e-05	0.0819377	0.000793658	0.188039	0.000307673	0.0220044	0.137431	0.00562127	2.53277e-05	9.44015e-05	0.139658	3.36411e-06	0.0014744	0.00953529	0.000688042	0.000280576	0.000483866	8.28229e-05	0.0711595	2.67626e-06	0.0087293	0.0333287	1.38397e-05	2.85205e-07	0.00186412
29	0.00405321	1.98752e-07	0.024574	0.000164372	0.129835	0.109037	2.7309e-06	0.00236535	0.000679883	0.000498684	0.0831291	0.0003234	5.35852e-05	0.0307809	2.9424e-05	3.16021e-06	2.90745e-06	0.00476781	0.000495747	0.0105293	0.000346914	0.000168259	0.00365852	0.00301734	0.00759818	6.61842e-05	3.94401e-06	0.0126134	0.140722	0.000112163	0.00610417
30	3.16482e-06	0.0638815	0.105609	0.00013694	0.000152865	0.227483	0.000685746	1.4591e-05	0.0196541	9.64596e-05	1.78969e-07	0.000253123	0.000312158	0.000883257	0.00272042	0.00438039	6.93972e-10	0.0020938	2.64883e-07	0.0357608	3.6612e-05	4.9986e-05	0.000119767	0.000723538	3.8201e-06	3.81155e-06	1.57677e-06	0.000416955	0.00271826	0.00760671	0.00248932
31	3.36527e-09	0.00017641	0.817323	0.0450329	0.00392585	0.00633407	1.44803e-07	0.0032236	0.0288619	0.59299	0.0601463	0.000210543	0.00483285	5.85556e-05	1.04619e-05	2.04219e-05	0.136615	0.000801837	0.000470527	0.00750601	1.40508e-06	9.01605e-05	0.00591793	3.89164e-05	1.27325e-06	0.000227667	4.64706e-06	0.00982382	3.21097e-08	9.84613e-06	1.51392e-06
32	0.000445391	0.000240363	0.00110329	0.00220125	0.00246736	0.000653135	0.24981	0.00035313	0.000545539	0.0359772	2.19514e-06	0.416579	0.00102434	0.202054	0.0319806	7.19795e-06	1.00876e-05	0.00991791	0.00180218	0.000626756	0.00976323	0.000508516	6.71938e-05	5.69142e-06	0.00117918	0.00249468	0.00134787	0.0360647	0.088095	7.05892e-06	0.0318486
33	0.172608	0.000728686	2.59738e-06	3.57198e-05	0.030052	0.00869329	0.0114985	0.0383989	0.000526477	0.147018	0.0888096	0.00509455	0.517185	0.0174662	0.000247369	0.225157	6.53608e-06	0.000563657	0.00063383	0.019111	6.79535e-06	0.00248453	9.58968e-06	3.88216e-06	0.00368301	0.142723	0.000291728	4.92115e-05	0.00034428	2.64423e-05	0.0184227
34	0.00965784	0.000268839	5.21439e-05	0.024752	0.0193351	0.00296071	0.000280745	0.0702286	0.0114231	2.26654e-06	0.000381256	0.00127604	0.0011785	0.020965	0.0613599	0.00267965	0.00795283	2.72181e-08	8.49462e-07	0.0804214	0.000708641	5.53922e-06	0.0314435	0.000557131	0.00070383	0.0029491	1.53513e-05	6.22435e-08	0.00475198	0.0182371	0.0518697
35	3.70984e-08	0.0376988	0.0601241	0.000591562	0.00035397	0.110339	0.00645082	0.0239967	0.0391094	4.9618e-05	0.423462	0.143561	9.54827e-08	6.47631e-05	6.48724e-06	0.195517	1.63042e-05	8.77847e-05	0.0111117	0.0053442	0.000428086	1.33931e-05	0.00228927	0.138369	6.75989e-10	0.00353374	0.000189562	0.000176874	0.0111336	0.00111218	7.21625e-05
36	0.0104907	0.0204043	5.35466e-10	0.000548854	0.00170518	5.75109e-08	0.512548	0.014992	0.000675154	0.000939015	8.70664e-05	0.0819537	5.59743e-06	0.0100886	3.99161e-05	1.47767e-05	9.93574e-05	3.58312e-05	0.0179295	0.151125	0.100731	0.000574765	7.13145e-08	8.42765e-05	0.00015598	0.137833	3.69077e-12	0.0043268	5.93246e-05	1.09149e-05	0.000769792
37	0.146062	0.00878039	0.00554296	0.436416	0.00264702	0.0360681	0.00866303	0.00178824	0.07066	0.00431001	0.000650758	0.00330484	0.0117247	0.0838977	0.000151986	5.71417e-06	3.54507e-08	0.00163359	0.011768	0.0113778	0.0269883	0.000292531	3.60893e-06	0.00230551	4.57307e-05	1.55476e-06	0.0150194	0.0260182	6.55143e-05	0.000421466	0.0027073
38	0.00045767	4.73506e-05	0.128285	0.00166972	0.000214293	0.000605514	7.75725e-09	0.108972	1.86046e-05	1.24749e-07	0.00589445	0.00311531	0.00257266	1.21593e-05	0.0528111	2.42773e-06	0.00085735	3.10049e-07	0.000217755	0.000301517	0.00368905	0.000118545	0.00132463	0.000103134	1.46387e-05	0.0128711	0.00497898	6.02572e-05	1.49333e-05	0.000128281	0.0366896
39	0.00873258	1.53284e-06	0.374104	1.08575e-06	0.000824294	0.000500093	4.95165e-05	0.0444928	0.00044906	0.0983827	5.19043e-08	0.000832037	0.000386842	3.22559e-07	0.000338899	0.000366734	0.00744791	0.00082138	7.03519e-06	0.037546	1.47718e-05	0.0160367	0.0149085	0.00300498	0.000237913	0.00108327	0.000218767	0.00178334	0.00977608	1.71008e-06	0.00336508
40	0.0586402	0.00776843	1.31188e-07	0.0603487	0.000641913	0.185318	0.00346013	0.0341169	3.87321e-06	1.9717e-05	0.00202595	0.00013711	1.56821e-06	3.35905e-06	0.0237702	0.0027597	0.27511	0.0861456	0.000134145	0.00266632	0.261762	0.0102933	1.07711e-09	0.031701	0.00127727	0.00012408	0.000956742	8.27526e-05	0.000527363	0.0228304	0.0859542
41	0.0848997	0.0178141	0.0427726	0.0220366	0.000364499	0.0627705	0.00987136	2.13474e-08	0.215838	0.0510713	0.000302098	0.00229114	7.9596e-06	0.00900037	5.52283e-06	0.0829758	8.0042e-06	0.123576	0.00186759	0.000220891	0.000100899	0.0456871	0.719972	0.000106799	0.00843399	0.000944761	1.05309e-05	0.000230111	3.58498e-05	0.00016085	0.00125875
42	0.0547963	0.00986709	0.343291	0.000170612	0.00990118	0.00013451	6.98199e-05	0.00178577	3.45762e-06	0.000543137	2.23544e-06	0.000259041	0.0537358	0.0120916	0.00710491	0.0375231	0.558343	7.34096e-05	1.13302e-06	0.0343018	0.0180103	0.0727677	0.0001238	0.757655	0.00571955	0.0858592	0.000168874	0.000179771	1.76432e-05	2.15654e-07	9.28468e-07
43	0.00587954	1.77568e-05	0.000759485	3.44812e-05	0.00202205	3.32547e-06	0.00514428	0.105816	0.0112675	0.000332819	6.29328e-08	0.30458	0.0141325	3.81678e-05	2.35308e-05	5.00826e-06	0.00326373	0.00427727	7.27244e-07	3.18051e-05	0.00138143	0.00113678	5.19169e-05	0.0345086	0.00280035	0.00100216	6.16368e-05	0.000331346	0.000436463	2.22516e-05	0.0216789
44	0.00362395	0.064201	0.44283	0.0272589	3.45451e-07	0.00850806	0.406867	6.75652e-06	3.38162e-05	0.000925126	0.398849	0.0460247	0.224087	0.0381169	5.57336e-05	0.000670645	8.5929e-07	0.0138373	0.000148376	0.000326233	0.00268974	0.0135721	0.000355146	0.00554908	0.0115085	0.000104481	3.83297e-06	0.0212501	0.0201317	0.000168808	1.14028e-06
45	0.0147859	0.0666809	0.00163467	0.000194544	0.00936287	0.000890243	0.338115	0.00478815	6.21415e-05	0.00129612	1.16895e-10	0.000140607	0.0980762	0.0450823	9.10559e-06	0.0134678	0.0394823	0.0018245	0.00149682	0.00123491	0.00148443	0.000145608	0.0157175	3.47595e-06	1.40649e-06	0.00558536	1.97203e-06	0.0131937	0.000193593	0.00398997	0.0435103
46	0.0186656	0.0633893	0.000124315	0.0222392	0.183238	8.79467e-06	3.52353e-10	0.000888931	0.000182322	5.41336e-06	4.46935e-05	1.62704e-05	0.000346441	5.57533e-05	0.137436	0.125296	3.04174e-05	0.0922013	0.000728349	0.0168926	0.0162306	0.0758551	0.00481515	0.000136305	0.000115361	1.26275e-05	0.548434	3.90234e-05	0.000410113	3.90775e-06	1.81276e-05
47	0.0079886	0.000577128	0.0503532	0.344775	5.62949e-06	0.000582761	0.0353635	5.68081e-06	0.0016278	0.0125069	0.0137577	6.20585e-05	0.0014527	0.0133594	0.000145212	0.0214852	0.000556316	0.0425175	0.000715407	0.0211869	0.000322832	0.00411087	1.78838e-05	8.86532e-05	0.105257	6.27138e-05	0.0019645	0.0247596	0.00051478	0.0080141	0.463163
48	0.0168992	0.00974412	1.92352e-06	0.00036846	0.0167459	0.0149154	0.00160856	0.00819607	0.174744	0.00109333	0.000652212	2.22537e-05	0.00153515	0.000171993	0.00150539	0.000177287	0.267384	0.00213717	0.004019	0.00375002	2.4759e-05	0.00224592	0.000106133	0.514389	0.18074	0.000272302	0.00670055	0.000426993	0.00833582	0.000114722	0.000160988
49	0.291106	0.0612587	0.000434521	0.00589185	0.000347527	0.243568	1.89468e-05	0.0519026	0.00147272	0.00255528	0.0463977	0.00035398	0.0146397	0.000919694	0.205046	0.000146256	0.000337124	0.000363385	0.00179773	0.00165446	0.0430725	0.000106536	1.57711e-08	0.000522313	4.97912e-07	0.00896763	0.0115464	1.26964e-10	7.23038e-05	3.35216e-06	0.00104144
50	0.010885	0.0604741	1.54221e-06	2.01794e-06	0.0106409	0.00152455	2.93273e-08	0.117909	0.255561	2.3397e-05	0.73603	0.00702894	0.000125655	0.00188877	0.0017556	1.6382e-07	5.99962e-06	3.08419e-07	0.00199704	0.0445353	0.0958405	0.00313248	4.20643e-05	0.0281629	0.016701	2.2788e-09	1.20116e-05	0.00303964	1.3039e-10	5.23381e-08	4.25887e-05
51	0.000913971	0.00674666	5.45638e-08	0.00326249	0.053109	0.00256354	0.00400982	0.000156157	0.00786159	2.04762e-05	2.63335e-05	0.00934374	0.190031	3.16688e-06	0.0100077	0.0104075	0.000113408	9.083e-06	0.00100836	0.0289396	0.0066628	0.00473967	3.80434e-05	0.0276973	1.05529e-05	1.7917e-08	0.0671176	0.000547324	2.93321e-08	0.00129874	0.0101891
52	0.000255044	0.00312117	0.164832	0.000328759	0.000562905	0.0819807	0.00234401	0.00299313	0.00324406	0.00241161	0.0180959	3.16471e-07	0.0365391	0.130056	0.0664708	0.000394525	2.18147e-09	0.00243642	0.549818	2.78956e-05	0.000333051	0.00310165	1.57305e-06	0.103953	6.01374e-05	0.000190835	0.00329364	0.00104999	0.000196938	9.08788e-06	0.000337472
53	0.000675581	0.000659181	7.1798e-08	0.0023412	0.00242973	0.00116664	0.0024744	0.066392	8.37765e-05	0.000433354	0.0149834	0.00881157	0.104731	0.00923984	0.0425979	0.0127906	0.085593	0.0210615	0.00274003	0.000910821	0.00126765	1.36299e-05	0.0423087	9.50848e-05	0.0136078	5.64496e-05	2.54601e-06	2.56793e-05	9.81561e-06	6.48383e-07	0.000395982
54	0.00198553	0.0313344	9.32396e-06	9.04192e-13	0.178785	0.00399011	0.000803571	0.818451	5.54137e-05	0.00968368	1.70075e-06	0.00143783	0.000221392	0.000235691	0.0488548	0.000200576	0.0140214	0.000789362	0.202839	8.67086e-06	0.000155897	0.000163592	0.00179636	0.20417	3.03109e-08	0.0140372	0.0098348	0.118305	3.47157e-06	1.54196e-06	9.44216e-06
55	0.468896	1.17183e-06	0.0953392	0.000134125	0.0899697	0.00227582	0.637565	0.000418822	0.0120524	0.0620756	0.0198052	0.000906497	0.0020052	0.00180351	0.00368448	0.000446784	0.000161132	0.0433955	0.349166	0.0231629	0.0121877	0.00304507	4.39502e-05	1.28379e-05	1.31469e-06	0.0825291	0.00315424	0.00290234	0.000167723	2.30497e-06	4.50743e-08
56	6.1007e-06	0.0448778	6.9631e-06	0.026311	0.00555607	0.00333073	0.017098	0.00956064	0.000763678	0.0191758	8.12957e-07	0.00212063	0.00408812	0.000418063	0.23343	0.00504844	0.518451	0.00289582	0.00122772	0.000585115	0.0022644	5.23293e-05	5.95217e-07	0.000183287	3.50408e-09	0.00166953	5.84161e-07	7.53365e-06	1.78996e-07	0.000556376	0.00435673
57	0.000503832	0.219876	0.000296286	0.00708348	0.130811	0.0411742	0.000194066	9.67429e-06	0.00207755	0.00243324	1.30452e-07	0.00215635	0.018409	0.0251615	1.9929e-06	0.0718116	1.41007e-11	0.00479861	0.000427952	1.06802e-05	0.0503441	9.76871e-06	2.22975e-08	0.000590924	0.000215477	0.000202595	0.0186476	0.0167974	3.52967e-05	2.22501e-06	0.00396538
58	3.83709e-05	0.00414106	0.00104034	1.05685e-07	0.0309057	0.000313741	2.72504e-05	2.84277e-06	0.0142944	0.217677	0.468381	0.00233746	0.0137352	0.0799977	8.27682e-08	0.00584459	4.90149e-07	0.00676254	0.000755848	0.156585	0.000151458	4.23674e-08	0.00512814	0.000911648	0.288095	5.71659e-05	0.000731614	0.000657795	0.000367787	0.816052	0.000263171
59	0.0409179	0.0274323	0.499161	6.93861e-05	0.383325	5.19207e-06	0.00404671	0.000621953	0.00939923	0.0362145	0.000543562	0.264951	0.00264301	0.00631024	0.00182068	0.0130265	0.010449	0.000996116	0.000317871	0.00881731	0.000245905	0.00304231	0.00110586	0.00156035	0.000731527	4.02351e-06	0.025762	6.08907e-09	0.000283915	2.2269e-05	0.000262192
60	0.00204344	3.11471e-05	3.28274e-06	0.00107348	0.00244976	0.00545338	2.91645e-05	0.0185245	0.0746972	3.4758e-07	0.817093	0.000257082	0.00163181	0.000199691	0.00218912	0.021622	6.63874e-05	0.000253638	9.9771e-06	0.00149665	0.00669814	3.19869e-05	0.00348907	4.46372e-08	0.000455437	0.0697158	4.67868e-06	8.08221e-05	0.0976098	2.91702e-06	3.2854e-05
61	3.37843e-08	0.000705538	0.29933	0.0514355	0.000373888	0.0143761	0.000207497	0.000541859	0.112993	0.00321631	4.20802e-05	0.000741236	0.00312259	0.000153718	0.000262312	0.299376	0.000153302	7.89767e-08	0.038625	7.84269e-07	0.0394257	0.00067633	0.0340734	0.0074656	6.98533e-08	2.70154e-05	0.033689	0.0195434	1.26496e-05	0.000201056	0.00154305
62	0.000686694	0.028006	0.00273997	0.132409	0.000375163	0.00376317	0.00316116	6.16411e-05	1.3201e-05	7.16345e-05	3.66215e-07	0.111008	0.001727	0.000538263	4.00705e-05	0.00071698	3.96768e-07	0.000344255	0.000116737	0.00528717	0.00237644	0.00217047	0.00272704	6.16774e-06	9.84541e-05	4.96614e-05	7.70078e-06	0.00864245	1.7848e-06	0.285683	0.00116014
63	0.000295096	0.0167711	6.76927e-05	0.00306967	0.00585029	0.00194179	0.00588939	0.00684792	8.1214e-05	0.00545337	0.0586798	0.00267926	0.000204915	1.42732e-08	0.000805456	1.13195e-05	8.054e-08	0.0115768	0.00846896	0.0041668	0.00679573	0.00565717	0.00190658	2.64124e-08	0.00902311	0.000277271	1.65376e-05	0.0500479	6.62498e-07	8.80852e-05	0.101762
64	0.00464039	0.00109113	0.613042	0.000202174	3.23837e-06	0.228648	0.017892	9.53964e-05	0.0802849	0.0899631	0.027096	4.88871e-06	7.04348e-05	0.000155299	0.094245	0.00398831	3.2265e-05	0.013406	0.00382747	0.000590321	0.000447882	6.18953e-05	1.19036e-05	6.08757e-06	1.56945e-06	0.0373223	0.0118057	0.0137548	0.000835861	1.05673e-07	0.000164504
65	0.000713281	0.100117	3.849e-07	1.39109e-05	0.00131009	0.0480497	0.00904481	0.0803462	0.00361123	5.35482e-06	4.55803e-06	9.9426e-06	0.00459592	0.000125129	0.00129499	0.0027948	0.0826441	0.0301024	0.119292	0.00359207	0.00022803	1.37443e-06	0.0281952	0.000124778	9.28129e-05	0.000439979	0.00514967	0.00023316	0.0108175	5.48563e-06	0.0286965
66	0.00378369	0.00252234	9.37834e-08	0.932735	0.000359951	0.325908	0.00882777	0.0182236	0.00767113	0.00014738	3.07827e-06	0.00242738	0.0061624	2.31202e-06	0.1576	0.00404944	2.23278e-11	0.000970769	0.000674679	0.0179682	0.0191788	0.000467282	0.000253376	0.00319591	0.000587716	0.00207918	0.000533564	1.68471e-06	1.27783e-05	1.65578e-06	0.0103945
67	0.199341	1.2459e-06	1.39942e-11	0.0001537	0.000355762	0.00536403	0.256685	0.281027	1.05671e-05	0.882536	0.000130896	0.012834	3.82445e-05	0.000571999	0.000922447	0.00951177	8.8626e-07	5.86448e-05	0.0298683	0.0725535	0.0106492	0.00626905	2.79613e-06	0.00371631	0.0029288	3.91503e-05	3.55776e-05	0.00955661	2.0385e-08	0.000413514	1.97031e-05
68	0.00505677	0.000366085	0.0457063	0.340294	0.00163107	0.00023585	0.00126536	1.01315e-05	0.0124492	0.00782195	0.000164932	7.00815e-06	0.000639636	1.52264e-06	0.00626552	0.000387851	1.30289e-07	0.108705	0.000264944	0.00266255	3.13809e-06	0.195203	0.000536056	0.0251374	1.63025e-10	5.54726e-05	1.14976e-06	2.92469e-05	0.0430604	0.0160259	3.49887e-06
69	0.000172636	0.000825822	4.10655e-05	5.23442e-07	0.0105293	3.93907e-05	0.00879348	0.169979	0.0172876	0.0001586	3.06219e-05	2.45491e-05	6.61522e-06	0.0726035	0.0181392	0.877445	0.000337614	0.00752374	7.71424e-05	8.60097e-06	4.66069e-05	4.03923e-05	0.00118607	2.34939e-05	1.8465e-05	0.0322106	0.00301633	8.4556e-05	1.43523e-06	0.00189047	0.000744286
70	2.88412e-05	0.00699342	1.20837e-06	0.00912405	0.0717336	0.0334896	3.84573e-05	0.0173511	3.41322e-07	0.0182486	5.58142e-05	3.92031e-05	0.000480204	0.0195788	6.50637e-05	0.0221367	1.04574e-06	0.0679534	0.00800234	0.00218354	0.000288787	0.000325046	0.000139006	0.498956	0.00393555	0.00435687	8.82768e-05	0.000118218	1.67507e-07	3.34251e-05	0.00198116
71	0.00060272	5.48728e-07	4.97037e-12	0.0668753	0.0274263	0.0666867	0.00247859	9.2793e-05	0.0820794	0.000891174	3.87906e-09	0.00852419	0.00106113	5.9962e-06	0.000749362	0.184327	0.0343022	0.000238569	0.253369	0.0104098	0.00142277	0.0015387	0.00230093	0.0937469	2.455e-06	0.022435	1.20016e-10	0.00301479	2.54226e-05	0.0109514	0.108088
72	0.0676238	0.00437417	0.0984042	0.00244757	9.79067e-06	0.0477905	2.91563e-07	0.924035	0.0727102	0.506627	0.107452	0.00150155	3.05335e-06	0.091438	0.00062013	0.00043627	0.000127118	8.48384e-05	2.23006e-06	0.00276633	6.92702e-05	0.00243733	0.00445887	0.0168613	0.00168674	0.0150369	0.00331164	0.000432631	4.53507e-06	8.72704e-07	0.000464334
73	0.186413	0.00250349	4.63902e-05	5.04543e-05	0.0171166	0.50476	0.00410812	9.27563e-05	0.00122108	0.00167282	0.00778467	0.0140858	0.00913302	4.98151e-07	0.0506547	0.0115075	0.0476245	0.000345632	0.315316	0.0668546	0.000101185	4.84679e-07	4.31808e-05	0.00149231	0.143169	0.00261691	0.0010808	8.10785e-06	0.16085	0.000604035	3.01356e-08
74	0.0592825	0.000207379	0.0323928	0.00548835	4.02748e-05	0.0423529	0.00967064	0.00173414	0.250286	0.017822	3.09507e-06	2.55983e-05	0.00138703	0.0172531	0.0313143	0.0651532	6.92747e-05	0.000262162	0.0521269	0.000120387	0.104687	1.2602e-06	0.0131929	0.000207701	0.0665809	1.50112e-06	0.00026855	6.87332e-07	9.6934e-05	3.6683e-06	0.000741757
75	8.48724e-07	7.59792e-05	0.000531015	4.36015e-06	0.00112219	0.000267164	8.57058e-06	1.38292e-05	0.000181948	0.00103046	5.24571e-05	0.022299	0.212518	0.0427708	0.000538057	0.000132764	5.78529e-06	2.99394e-05	0.00106556	8.06385e-07	0.000656706	1.69935e-07	2.82777e-09	1.67745e-05	6.52399e-05	7.92547e-05	1.80201e-05	0.000890049	3.89925e-09	0.00396357	3.41862e-05
76	1.88762e-06	0.00483543	0.000115157	0.0384613	0.00696406	0.023276	0.000313599	0.00508888	0.00167591	4.61438e-06	1.38495e-05	0.0199857	0.000110142	0.00140999	9.87906e-08	7.81274e-07	0.0206187	0.00202864	0.139352	0.00399782	0.00719244	0.000317515	0.000214449	0.000771335	0.000121705	2.09799e-08	1.78439e-07	0.000598985	0.00235841	8.98173e-06	0.00878827
77	0.0290321	0.00236697	2.38083e-06	0.000285187	0.000188212	0.0100335	0.254315	0.000132584	0.175774	9.58816e-05	0.143052	0.00073427	0.020076	0.00363361	0.024529	0.0178003	0.282237	7.7273e-05	0.00218722	0.0030056	0.00253995	0.0436082	2.3866e-05	0.000131081	0.00462288	5.22095e-08	0.000422912	0.00256153	0.00777256	0.000149784	0.00695694
78	5.50021e-05	0.00213138	2.30549e-06	1.25925e-06	0.144631	0.0198781	2.82422e-06	0.00318158	0.00548904	3.86336e-06	0.000167329	0.000307483	1.91346e-05	0.000260025	9.0838e-06	0.261465	0.00194605	7.54798e-05	0.0045897	4.48152e-05	0.00864898	0.0250387	0.0230369	8.23884e-05	0.000108661	0.000228575	1.68601e-05	0.092553	4.00989e-06	6.36931e-05	8.73901e-06
79	0.172773	3.92813e-05	6.86398e-05	0.00047111	0.24712	0.00210557	0.00266809	0.000165427	0.00908502	0.000625627	3.37845e-05	0.137363	3.58507e-05	0.00034812	4.86335e-11	3.88047e-06	0.000351877	0.000218244	1.70228e-05	0.00160461	0.0015278	0.010631	1.17588e-07	5.58317e-07	1.0027e-06	0.0226867	0.00163406	9.0258e-06	1.93233e-05	0.00199732	0.00200475
80	2.9218e-05	0.0926726	3.51628e-07	0.0235428	0.0284886	0.00160643	0.00389388	0.261808	0.775342	0.00452539	0.575029	8.25702e-05	0.0103138	0.000111606	0.00151202	0.0106335	3.67697e-11	0.0032649	3.86698e-06	0.000249216	0.271011	0.000722807	0.00902806	0.0132966	4.13296e-05	0.311593	0.000187495	1.78757e-05	0.00583129	0.0122789	7.13043e-06
81	8.22983e-06	2.36185e-05	2.35667e-07	0.00493219	0.000926998	0.0143128	0.0389074	0.000342831	4.59214e-05	0.00510144	0.000525897	0.033253	0.00195664	0.00351081	1.23317e-06	0.000435313	3.76203e-05	0.00724022	4.16102e-05	0.000118328	0.000994549	0.000530138	3.24531e-05	0.000193111	1.63271e-05	0.284248	0.00706946	2.64546e-10	0.0018913	0.00578697	0.00188658
82	0.000894104	0.0716644	3.08934e-05	0.0300493	0.000204853	0.000226003	0.000372986	0.0115803	0.00220771	0.0891283	5.04501e-07	0.0738226	0.000206687	0.00939362	0.0350247	6.91993e-06	0.00107248	0.0282162	0.000564237	0.00504983	0.0162175	0.0235863	0.000134821	0.00982458	3.39824e-05	0.00398091	6.37076e-06	0.0986786	0.000328716	4.43809e-05	0.00240697
83	0.00221471	0.000678889	6.56937e-05	0.0332004	0.000742467	0.10662	0.0301491	0.0527517	7.45148e-05	9.60869e-05	0.000465318	1.94952e-05	1.61512e-07	1.40954e-05	0.000555451	1.60874e-05	5.28672e-07	7.24518e-05	0.0854546	0.00250836	0.0308302	0.520993	0.000870282	0.000289354	1.47573e-06	4.38944e-06	0.0534416	0.00462207	0.0123663	8.38376e-06	0.000233154
84	0.00781288	4.8809e-07	8.05165e-09	3.09249e-07	0.000428933	0.0107112	0.000358892	0.0692885	0.00705832	0.000657069	0.00307389	0.00139097	0.00236516	9.07059e-05	0.000160978	0.00285719	0.000353257	2.1644e-05	0.000252452	0.0119091	8.50029e-05	0.00024584	0.0688835	0.00111872	0.00768835	0.000245324	0.0597409	3.79671e-07	0.00178296	0.00143279	0.0130169
85	0.0129518	0.00150707	2.11785e-05	0.00623892	0.00280381	0.000811664	0.00111464	0.00870572	0.00119818	0.00111931	1.73067e-09	0.00196513	0.117178	7.60743e-05	0.0364083	0.000414197	0.000777212	0.00415798	0.0084868	0.0259238	0.000189079	0.0601308	0.000204933	0.02003	3.90297e-05	5.04545e-06	0.00761824	1.23296e-07	0.0382812	6.28091e-06	0.00281899
86	0.00448647	0.207494	1.88367e-06	0.0222273	0.00115839	0.000714538	0.0211811	0.0374669	0.000114982	1.33223e-07	0.000140473	2.38271e-06	0.0029116	8.69907e-07	4.22056e-05	1.8592e-05	0.178751	0.000724137	0.0189356	9.28155e-06	0.000429411	0.000338181	0.00546916	0.0147137	0.00422699	3.10501e-08	0.000247308	0.116943	0.564771	0.00630135	0.0580497
87	1.08946e-05	0.000649527	0.000114566	0.00113037	8.98951e-05	0.119964	5.60225e-05	7.35969e-05	0.123105	6.32387e-06	5.29242e-08	9.08063e-05	0.000590338	0.0282081	8.77725e-06	0.000921988	2.91935e-09	0.132251	0.000241412	0.013677	0.0259767	0.00749783	0.00102178	0.15671	0.00126427	4.57598e-05	1.20067e-05	7.41747e-05	0.000131236	5.97166e-09	0.0654936
88	7.85946e-07	0.000541455	0.0190636	1.06369e-05	0.000151655	0.00590572	7.35143e-07	3.52561e-05	0.081933	0.873769	0.000640371	0.0932704	0.0957211	0.000102297	0.103781	0.043999	0.0246713	0.00014061	0.0128695	0.00206897	6.87304e-07	0.00167799	5.10524e-06	1.88342e-05	0.00683234	0.00087294	0.00224352	0.00280681	3.42262e-07	3.04276e-08	0.000150969
89	0.000123785	0.000706326	0.979681	0.000229	0.0130318	0.306613	0.069433	0.22208	0.0263289	0.0480269	0.0166532	0.378274	0.000859943	1.49646e-05	5.28408e-05	0.000735975	4.75802e-06	8.89047e-06	0.00051193	0.0916262	7.58615e-05	0.00021291	0.986522	0.00313095	0.000366054	0.000787457	0.00204826	0.0167813	3.06165e-11	0.00122816	0.146145
90	0.00512122	0.00929601	3.11589e-05	0.117116	0.000129792	0.000156629	0.00504099	2.36152e-05	0.0107	0.000114362	0.00307041	0.00266334	5.4409e-05	0.00144355	0.0269688	0.00158364	2.10311e-06	6.28053e-05	0.00134703	0.0360012	3.46162e-05	4.96378e-07	0.00167876	0.0304598	0.117059	1.04064e-09	2.07157e-05	2.31001e-05	0.625596	0.0085342	0.0538538
91	0.000203295	0.0708269	0.119935	0.00224323	0.0052005	0.000166072	0.000142068	9.28767e-05	0.00608784	0.0535385	0.0259405	0.00892907	0.00766053	0.00487795	0.0104793	7.57907e-05	0.00218942	0.0177518	0.000214657	0.00141907	0.12205	0.000106759	0.0226368	5.15388e-06	0.000110277	0.00679438	4.71301e-09	0.00393303	0.000912427	6.67803e-06	0.000661604
92	0.000969615	0.000750676	0.0010666	0.00639666	0.00916709	0.00637648	0.0451959	4.62895e-06	0.00941803	0.00286723	0.000173002	1.06096e-06	7.31226e-06	2.35418e-06	0.000213995	0.00018333	0.426294	0.0439022	0.0749615	0.000329149	3.73706e-05	0.192747	2.21437e-06	0.0125686	1.03565e-08	0.000326504	1.25798e-05	3.81976e-06	9.24435e-05	0.007447	3.15072e-05
93	0.0688771	0.0652307	1.70434e-07	0.000160518	0.0364821	0.0165288	0.00975037	0.000158953	2.02209e-06	0.005266	0.0350072	0.149245	7.36026e-05	0.0981538	0.00408197	4.32544e-05	0.0325101	7.77615e-05	0.00019765	0.0589361	0.000964998	0.0108661	0.00120048	0.00168044	0.0539952	0.000272629	0.000590068	0.0860926	0.00113027	0.00949438	0.000312922
94	0.00665623	0.00031709	0.00352169	0.000659061	0.0931462	0.0414026	0.0411299	0.0115344	0.000688234	0.0195145	0.431637	0.0725385	0.00269098	0.000211157	0.00845426	0.00640654	0.000190666	0.00796124	0.000409077	6.48787e-07	0.0423689	0.00197279	0.00153358	0.000130617	0.00722931	0.00221571	3.12285e-05	0.000476768	2.13986e-06	6.22175e-06	8.53331e-05
95	0.053892	0.050405	0.0260729	8.38448e-07	1.93037e-05	0.00101902	0.149132	1.81469e-06	0.212442	0.00204573	9.4229e-07	0.151139	0.0160925	1.57383e-05	0.0508583	5.29466e-06	3.18755e-07	0.000668216	4.40746e-05	0.022413	4.59054e-05	0.000507268	1.14542e-06	9.4866e-05	0.128983	9.08533e-07	2.13817e-06	0.038794	8.50986e-06	3.07739e-07	0.00479264
96	0.832586	0.000150323	0.00464855	0.0102051	0.031199	7.22504e-05	0.0650518	0.00340654	0.076749	0.113612	0.0343367	0.00236905	0.00473506	1.27394e-05	0.00242251	0.00264457	8.15691e-05	0.000113265	0.00162677	0.0177738	0.00234534	5.79235e-08	0.0129819	0.0148798	0.0717378	0.000375937	0.00882676	0.000145778	0.0434909	3.54044e-06	2.17254e-06
97	0.00615705	2.78267e-05	0.00657945	1.73907e-05	0.000191687	0.0788934	0.00420779	0.0137071	0.0108133	0.00910167	1.48925e-05	0.000724112	1.06401e-06	0.00296032	6.36837e-08	2.0316e-05	0.000802307	0.0213472	0.000139789	2.26753e-05	0.0428977	0.00914613	0.000862331	0.119852	0.00669251	0.000216193	0.00760938	0.00369406	7.41203e-07	2.35893e-05	0.0212856
98	2.29459e-07	0.0444087	4.25335e-06	0.000141087	0.159609	0.000874855	0.0193475	2.17943e-06	1.67905e-07	0.00123529	3.14308e-09	0.000265162	8.55588e-05	2.80216e-06	7.25391e-07	0.0153421	0.592799	7.46265e-06	0.0136676	0.000548518	0.0443081	5.23706e-05	3.99438e-07	0.0288904	1.3449e-06	0.00195643	4.72981e-06	0.000159864	1.37619e-05	3.11097e-05	0.0135238
99	0.000730769	0.805008	2.77766e-05	0.0209652	0.000157256	8.65394e-06	0.000781531	8.32351e-05	0.001296	0.00173719	0.00237334	1.52593e-05	1.04924e-08	0.230727	2.5222e-05	0.0122195	5.0626e-08	0.0553847	0.00383903	2.72806e-05	0.00141753	0.0134896	0.0109188	2.18672e-05	0.000696973	5.41857e-07	0.231157	0.0156259	0.0264535	1.08965e-06	0.000208566
100	0.00301976	7.74132e-05	0.0429771	6.76961e-05	0.00154457	0.000535612	1.50095e-07	0.00115755	0.00605085	0.0132337	0.000975801	2.35816e-05	0.0015452	3.69097e-08	8.73823e-06	0.210416	5.17338e-05	0.00797971	0.00258937	0.000618659	0.000240852	0.0526736	4.94893e-05	2.62209e-06	0.00170984	1.26027e-08	0.0110367	0.00376316	0.0381851	0.015679	0.00502561
101	0.00107492	0.959595	0.125448	0.0654023	0.00606442	0.00148151	0.00388	0.0216718	0.0115563	0.00153837	0.000263408	0.000156979	0.00209999	0.0105245	0.0153057	0.00499789	0.000156785	3.36528e-05	0.000645254	0.00150476	0.0186696	0.00016479	0.0448802	4.33798e-05	0.000376277	1.22293e-05	4.05822e-06	0.00026609	0.000111399	2.24267e-06	4.64556e-05
102	0.0772256	0.00597299	0.00619413	0.0025825	0.000226783	0.693865	0.00770559	0.000107322	0.00336828	0.00405554	3.48512e-07	0.000112745	0.107226	0.00271382	0.00156343	8.78949e-07	5.212e-05	5.58038e-06	0.0032359	1.60693e-05	0.0017739	0.00564582	0.00106052	3.05226e-09	3.28957e-06	0.0230124	0.000658922	0.0162319	0.00016286	7.91528e-05	3.43925e-05
103	0.00626955	0.000262482	0.00109998	0.00194878	0.0116404	0.000624366	2.01824e-06	0.00143687	0.00872834	0.652854	0.000134593	0.00734134	0.000657264	5.50604e-07	0.00991433	0.0305336	0.080695	0.0626193	0.0139297	0.00396319	0.000520211	0.0510803	1.06948e-05	0.0241488	0.0157823	0.0203646	0.256794	0.00705686	0.000338403	0.000270594	0.00338916
104	0.289819	0.186659	0.000517292	0.000711695	0.00237248	0.00266762	6.7962e-05	8.55042e-06	0.00268255	1.24555e-05	0.0269895	0.0164219	0.0552493	5.02939e-06	4.94656e-05	0.716705	4.31794e-05	0.219001	0.0229498	0.0387501	1.36403e-06	0.171511	0.00178225	0.00270035	9.30066e-06	2.49269e-06	0.00254685	0.00998095	0.00187917	5.58043e-09	0.0150914
105	0.000623327	0.0219825	0.249708	0.0165517	0.00306789	6.2597e-05	0.000133284	0.000349638	0.0441916	0.0685122	4.47982e-05	0.0371377	0.0101283	9.56429e-05	0.0016689	2.36649e-06	0.017849	3.10757e-05	0.00800408	0.574781	0.000710047	0.0604381	0.00165481	0.000421396	0.0238698	0.000137125	0.000622573	2.11879e-06	0.000143766	0.0089013	0.00270887
106	0.331164	0.00136549	0.00112071	0.0147121	8.69291e-05	0.0678892	7.2726e-07	5.52548e-05	0.0163427	0.000148981	0.000274906	0.0743194	7.40061e-05	0.0168347	0.00641245	0.00293566	0.385538	8.90663e-06	0.0101708	0.00386723	1.99616e-06	0.000210912	0.0934017	0.00318511	0.000337209	0.000304159	4.94654e-05	2.98551e-06	9.29512e-07	0.000160317	4.94223e-08
107	0.0103014	0.220101	5.66481e-08	0.0307456	0.1619	0.0369335	0.00232083	0.00125465	0.000736376	0.00017965	1.84729e-06	0.00147597	0.147019	0.000744023	1.58373e-06	0.168514	0.000786935	3.21877e-08	2.09454e-05	4.01171e-07	0.0005749	5.15366e-06	0.00216906	0.0173678	2.52793e-05	0.227189	0.000145612	0.0301591	0.0101074	4.63584e-06	0.0413281
108	0.00282271	0.15406	0.00319203	0.0240911	0.0149104	0.00124189	1.54743e-05	1.25426e-05	0.00063389	0.0131866	0.255864	0.0495873	3.46552e-06	0.000718524	0.00237054	0.000176993	0.000768728	0.000164317	0.0152161	0.000167188	3.27855e-05	3.77803e-05	0.00470699	0.000171237	0.00191324	0.000383731	0.00613799	0.00560793	2.67609e-09	9.2269e-06	0.00124761
109	0.0542839	1.89621e-06	0.189167	0.117134	2.58856e-05	0.0204297	4.43806e-17	2.36966e-05	0.00622274	0.447861	0.000173695	0.0086737	0.0459775	0.00517956	0.00475591	0.0321096	2.48049e-05	0.000112976	0.0129497	0.0671958	0.140731	0.000413708	4.65456e-05	8.87244e-05	0.000143433	0.00302658	0.146472	0.000348686	1.71917e-06	1.48011e-08	0.00110651
110	0.0261873	0.00834402	0.00173405	0.158417	0.000482372	0.00148326	0.000388798	0.0149473	0.190084	0.00741715	9.36116e-06	0.000798516	2.47321e-05	0.00255748	0.00155554	0.0371503	0.0305699	0.00415113	0.00395052	0.0105981	2.20929e-05	2.34171e-08	4.01163e-06	0.026039	0.021183	2.67017e-07	3.62974e-05	2.71984e-05	3.15046e-05	4.02288e-05	0.448049
111	1.565e-05	4.49809e-05	0.0980644	8.57494e-06	0.00114144	1.1288e-05	0.0563266	2.7175e-05	0.00119247	0.000537639	0.826727	0.070486	0.0079106	0.0068903	0.0013369	9.57066e-05	0.00580115	0.00527561	0.000384317	2.13503e-07	0.00158405	0.0047181	0.025764	0.000333244	7.26994e-05	2.05835e-05	3.71658e-05	8.09001e-08	6.60132e-08	0.00604697	0.000112103
112	0.0254048	0.0119823	0.000119761	0.0149948	0.000104571	1.36494e-05	1.02163e-13	0.00496766	0.000254288	0.000169809	3.03451e-07	0.000982032	0.000736024	0.0318169	0.0222919	0.0344453	0.000693614	5.44156e-05	0.000669508	0.000687069	0.00200161	0.00190644	8.1828e-05	0.0187965	0.00612919	3.37598e-06	0.00125774	4.40173e-05	0.0638328	2.15391e-08	0.0123818
113	3.89846e-05	0.000839172	5.33249e-06	0.0208383	0.0465282	7.02878e-05	0.000499915	0.0315672	0.000150227	7.29031e-06	4.99413e-06	0.111407	0.00125817	0.0327145	1.31901e-07	0.00640851	8.89234e-05	0.000193325	0.0171463	0.000262886	1.42224e-06	7.92807e-05	0.131236	0.000955216	0.0053474	2.94654e-07	1.22357e-06	0.00310257	6.1006e-05	0.00360278	0.00171555
114	0.000141936	0.0176912	1.20694e-05	0.00197141	3.03894e-05	0.000929789	6.97139e-05	6.05491e-05	9.12197e-05	0.0542597	3.74169e-08	0.00486033	0.0206538	0.0113069	6.46174e-05	1.55646e-05	0.0316168	0.00107451	0.00779782	0.02139	1.04493e-05	0.00754833	9.69216e-05	6.62778e-06	0.000861143	0.00272439	7.96413e-05	1.39771e-06	0.000966795	0.0223422	0.00891423
115	0.0496056	0.275121	9.04211e-05	8.2893e-05	0.184914	0.00678102	1.29473e-09	0.00660792	0.0162831	2.73473e-05	0.375173	0.000430019	0.117654	0.00734706	0.000180383	0.00066371	5.51335e-09	0.0380072	0.000131821	0.00111143	9.89675e-05	0.0255467	0.176111	0.000175745	0.00176724	4.8152e-05	1.40585e-07	0.256737	0.000572169	7.2887e-05	3.76617e-06
116	0.000503295	0.000300095	0.114799	0.21042	0.000156142	0.000914076	3.15846e-05	0.000543992	4.96872e-05	1.44956e-05	0.000185708	0.0013328	6.60593e-06	0.00291985	0.0204492	0.000533989	0.00775618	1.24863e-05	0.00779727	0.00392504	0.000578241	0.00203303	6.64372e-09	3.45255e-06	0.00758883	3.40624e-07	0.0032509	3.03416e-07	3.13421e-06	0.000650069	0.00010102
117	0.000589148	0.133395	0.219201	1.44465e-09	0.0539639	0.000858802	0.0119464	0.220623	0.000847205	0.615671	0.000150373	0.0012713	0.361565	2.44412e-05	0.000719787	0.021133	7.11221e-06	0.365654	9.12838e-05	0.00598248	0.0398433	2.2363e-05	0.00104659	0.000340355	0.0123255	1.78046e-07	0.000121151	0.00146579	1.48067e-05	1.08163e-09	6.13864e-05
118	0.0447002	0.00946187	0.0142814	0.000267095	0.00277706	0.00652373	0.00690073	0.00228883	0.140473	0.107931	0.012192	0.000104575	0.006468	8.34436e-06	0.0232531	0.0990637	1.47765e-05	0.176525	0.00106717	3.26477e-09	0.000408876	0.0134617	9.45156e-06	2.80821e-06	0.0037017	5.76758e-05	0.00509893	0.000238236	1.77706e-05	8.57931e-09	0.0172967
119	0.715696	0.00169972	2.3025e-07	0.0434591	0.326448	0.0039306	4.64021e-08	0.00577108	0.00762299	5.89266e-05	0.00585724	0.00239087	0.000285543	2.22703e-08	3.66968e-06	0.00183081	0.000244122	5.87637e-05	4.39237e-05	0.0401069	0.106094	2.85238e-06	0.00744032	0.000148122	0.00360601	0.000886244	6.04328e-06	2.34182e-05	0.000293702	0.00977028	0.000712816
120	0.017182	0.000330987	9.90831e-05	2.9963e-06	0.0990499	0.00246664	1.13892e-06	0.00286566	0.000207877	0.00435937	0.000255679	0.0268751	0.00764885	0.0128285	0.00137638	1.09944e-06	1.44928e-07	0.000563363	0.00215365	0.000248764	0.162968	0.00194208	3.17515e-05	0.000460456	1.92137e-05	0.000490411	7.13071e-05	0.00382576	0.00230801	2.97615e-06	0.0102477
121	0.00354757	9.19656e-07	0.00256737	0.000816352	0.000255006	0.00135501	0.00127078	0.000300077	8.63944e-05	0.00102112	0.000203854	0.00419648	6.80184e-07	0.000516953	0.000153816	0.033393	5.25685e-05	0.131717	0.00166396	0.0159694	0.0984168	0.0024255	8.61677e-05	2.13896e-07	8.42956e-05	1.41654e-05	2.70501e-05	0.000319445	0.00334838	7.35401e-07	3.27349e-06
122	0.000154458	0.322148	0.00587909	0.00343571	0.000392831	0.00119971	0.000494103	0.000888574	0.00205997	0.0199803	0.00776331	0.00208533	0.000537409	0.0363769	0.0159798	4.00217e-05	0.000111246	0.0851359	0.0170907	0.00229727	0.000150135	0.000261255	0.00013036	0.000101171	0.0001315	5.22344e-07	0.00112992	0.000605637	0.000123445	2.19045e-08	0.000795848
123	0.14949	0.0467791	7.0747e-06	0.108884	0.00361554	0.00911429	0.0044603	0.00271662	0.000350342	0.00119998	1.74378e-06	3.27865e-05	1.65343e-08	3.59078e-07	0.0112634	4.73234e-05	0.000863498	0.00985212	7.4197e-05	0.00444136	1.09091e-06	0.000597729	0.232957	0.000324453	0.000564383	1.22912e-05	0.0107098	0.000892072	1.30444e-05	0.00128394	0.000238464
124	0.00560252	0.532744	1.46048e-05	0.0995433	0.00221966	0.0333571	4.16414e-08	0.0722116	0.0147841	0.0380119	1.61857e-07	0.017263	1.71086e-05	0.000539014	0.0730197	0.000209848	0.000202456	0.00509859	3.61428e-05	0.0374356	2.76423e-05	0.000587111	9.5964e-05	0.299041	4.90376e-05	0.00207331	4.93804e-06	0.00051228	0.0160778	2.99807e-06	0.00105516
125	0.00315413	0.000567139	0.0296239	1.08679e-06	0.00404224	0.251203	5.58495e-05	0.101342	7.40656e-05	0.00146616	0.00273251	6.92259e-05	3.84923e-05	2.30577e-06	0.000420102	0.135071	1.39185e-07	0.00563121	3.75602e-05	0.112874	1.49748e-05	0.00244111	0.427411	0.000182763	2.42421e-08	0.00126457	1.03031e-06	9.96471e-05	1.11981e-11	0.0849988	0.00287231
126	4.45906e-05	0.00207218	8.3662e-08	3.12631e-06	0.0133265	0.0795034	0.000653893	0.000709719	0.0185065	0.000106543	0.0799581	0.00412667	0.000877642	0.00825425	0.000400316	0.0780271	1.06697e-05	0.0186638	0.000108103	0.124344	2.84883e-05	0.00206011	2.09342e-07	0.06365	0.0126817	3.58455e-05	0.00752355	0.00043296	0.000346849	0.00111982	0.0254321
127	0.0271344	0.150248	0.00020416	0.000446055	0.00220391	0.000101422	0.0170278	0.00285355	1.9001e-07	0.000158866	0.00256763	0.0599954	0.000836623	0.0128154	0.0868971	0.00011466	0.00174159	9.38611e-08	0.0094464	0.00995268	0.0205408	0.006985	0.0104303	1.15291e-05	0.0831551	0.00465001	6.62e-06	3.49103e-05	0.0418954	0.12559	0.00144033
128	0.00278066	0.0593242	0.11856	0.131156	0.000499753	5.40035e-05	0.207668	0.000318526	0.418413	0.00862097	1.36272e-06	0.104163	0.0702583	1.42387e-05	0.028834	0.000457242	0.0207896	6.48392e-06	0.000628419	0.000861012	0.0008694	0.000824628	1.91263e-05	0.000376443	0.000602382	0.000678317	0.0791371	2.40706e-05	0.000382404	0.0021651	2.49113e-05
129	0.00621769	0.00497452	0.00666422	0.00361797	0.0021281	2.27541e-05	0.0149719	7.18975e-05	0.000113656	0.000444357	5.38414e-05	0.0251779	0.0948829	4.72284e-06	0.000330315	0.00721189	3.299e-05	0.000250671	0.00201648	0.00362863	0.0322342	2.53002e-05	0.0584417	7.72684e-05	4.45414e-05	0.000996057	0.000144809	1.73237e-05	0.0016922	0.000192669	0.022703
130	0.125009	0.0268791	0.0652729	0.0794868	0.00374645	0.0331393	0.00680796	0.0114195	0.0127037	0.00319621	0.000696731	0.00121434	0.000272583	0.0141259	0.000132876	0.000117926	0.000370827	0.00111382	0.00152517	0.00441427	3.61682e-05	0.000290316	0.000216063	0.00179825	6.24314e-05	0.00174774	5.30956e-05	0.0405071	3.24959e-07	1.02237e-06	0.000116306
131	0.00197602	9.50378e-05	0.000244865	0.0578027	0.000998899	0.000570234	7.88881e-05	0.0011358	0.178972	2.74522e-06	2.75365e-05	0.0149994	0.000269769	0.0696271	0.0183083	0.00152972	0.0168122	9.11101e-05	0.000116613	2.13286e-07	0.000377628	2.47227e-09	0.000479086	0.000700793	3.20985e-08	1.60636e-06	3.00626e-06	0.0031683	0.00126835	0.000184824	0.196825
132	4.09068e-06	2.4783e-05	0.139235	9.75214e-06	0.0311756	0.000398185	0.0108703	0.0165712	5.6983e-05	0.0145435	0.000159659	0.0730643	0.00442508	8.09604e-05	4.61831e-05	0.0224715	0.0432409	1.63888e-05	2.6725e-05	2.20009e-05	1.19758e-05	0.000155969	0.00103946	2.32952e-06	0.00893474	0.000164549	0.218171	0.000305643	7.5295e-05	0.000165749	0.00125113
133	1.45726e-06	0.0540283	0.00416487	0.0177863	0.214474	0.000758403	0.0473997	0.0139093	0.00716264	0.273578	0.160227	0.000253281	0.00376454	0.0022134	0.00959577	0.0601199	3.6165e-10	4.19966e-05	0.00803277	0.090219	0.0375949	0.00147373	2.61573e-06	0.0016236	0.00299948	0.0102804	0.00079862	0.000453783	0.00170506	1.97482e-08	0.00531363
134	0.823649	1.06657e-05	0.151583	0.0118919	0.0118528	3.53676e-05	0.898042	0.00279454	0.000127508	0.0531021	0.000758062	0.0058417	0.00137123	0.00337434	0.00137551	6.24221e-05	6.32591e-06	0.506407	6.02566e-06	0.521719	0.00215756	0.000828965	0.00830549	0.025299	0.000339678	4.84576e-06	0.0155517	4.14841e-05	0.000167883	0.000519969	0.00699422
135	0.00355188	0.000399073	0.00667028	0.225365	0.171259	0.00378596	1.54101e-08	0.0102008	0.00275276	0.656653	1.06257e-06	0.00380944	0.287337	0.000623539	0.00285612	0.000125925	0.00144868	2.74327e-07	3.20758e-08	7.70385e-09	0.00126582	0.000138849	1.16181e-05	3.78612e-08	0.000497839	8.05051e-06	1.77429e-06	3.17618e-05	0.00322365	0.000542741	7.85062e-06
136	1.55126e-05	0.00472107	0.00255351	0.000312465	3.61821e-06	4.32189e-05	2.79968e-06	0.0245971	0.0520594	0.0189815	0.000462114	0.0203126	0.00239527	0.000279314	0.00054693	0.0186462	0.000258818	0.0113211	8.29263e-05	0.310281	7.09492e-05	8.42316e-05	0.0186149	0.0119683	1.37969e-05	0.00115096	0.027915	0.00867947	0.00398441	0.181071	3.56677e-05
137	0.00221263	0.00418973	2.79504e-06	0.000226602	0.00188666	0.0407047	0.000584621	0.0176567	0.277117	0.722989	5.26739e-06	0.0725332	1.23783e-05	8.05477e-05	0.0139585	0.000375955	2.17618e-12	0.0342475	1.41684e-05	0.0013373	0.00129579	2.32146e-07	0.0264978	0.000661623	2.48969e-05	0.097695	0.0162322	0.377913	0.000444651	0.00103119	2.67941e-05
138	0.0517779	0.0421974	0.00218473	0.133835	5.86697e-05	7.01047e-05	0.246545	0.000252517	0.0201272	0.00429083	0.133715	0.00628377	0.000604171	0.00821475	0.000483335	0.00102674	0.000228462	0.000636087	0.00418484	0.000177418	8.96552e-06	4.84325e-07	0.00630032	4.81925e-05	2.27785e-06	0.0190341	0.0719121	0.000392721	5.27978e-05	7.11684e-07	0.00684895
139	0.0951584	0.00750081	0.213424	0.0197761	0.00219859	0.0191424	0.000381436	0.0508423	0.00470742	0.00824042	1.63109e-06	0.148333	0.00477474	0.0163733	0.0170485	0.00105238	0.00215898	2.61148e-06	0.000235634	0.00437587	0.451269	2.76994e-07	4.48779e-05	0.0746266	0.0115469	0.0652865	0.00143462	0.0203505	4.55914e-05	1.70249e-07	0.00353692
140	0.000498953	0.00929574	0.00299768	5.30995e-08	0.026052	0.00255651	0.000249772	0.0323858	0.0536896	0.00273925	0.0434968	0.000571936	0.00031256	0.0132743	1.38035e-07	0.0172438	3.06835e-06	0.00575998	0.18565	1.42414e-05	0.0201631	0.0527019	0.000386608	0.0120518	5.6499e-05	0.0486804	2.1181e-06	0.00857188	1.78692e-06	5.03682e-06	0.00337812
141	0.000295972	0.00127377	0.0526046	0.000856939	0.00357256	0.239068	0.00378553	0.0806028	0.0189109	0.00435231	0.000961577	0.0179423	5.98001e-05	0.281	1.07801e-05	4.71237e-07	7.4356e-09	0.00433361	4.66259e-06	0.0166629	3.92961e-05	0.0023737	0.00446201	0.0455028	0.00914427	0.0100998	0.00486102	4.93894e-05	0.000906206	5.40992e-06	0.000652336
142	0.000637326	0.000427081	7.85554e-06	0.0309904	4.99982e-05	0.00401872	0.00226165	0.00254569	0.00107943	2.34631e-07	0.000260221	0.00228567	0.00541883	0.00219737	0.00370233	0.00106534	1.8152e-06	0.000326689	0.0516185	3.99642e-05	0.025912	0.00519634	0.000431437	2.04826e-06	0.0114243	2.57306e-06	4.64912e-05	5.2565e-05	9.70543e-05	5.22033e-06	0.0017163
143	0.237588	8.55152e-05	0.04546	0.0143178	0.000429336	0.00350926	8.05648e-05	2.86064e-05	0.0115689	0.00100773	0.0359816	0.0745249	0.0159041	0.0198659	0.00093828	0.0217608	0.00259154	4.24237e-05	0.0118516	0.0324574	7.78385e-07	0.0010914	3.70957e-07	0.0163991	0.00364786	0.000232099	0.000354029	0.0968609	6.55459e-12	3.74283e-08	0.00500172
144	0.00659037	6.05343e-06	0.0263169	0.503016	0.00830836	0.057608	0.000441997	0.00600472	4.35669e-05	0.774702	7.27814e-06	0.000968488	0.000171696	0.00127861	0.0244547	0.287855	1.78934e-06	2.89042e-05	0.0710132	0.012626	0.0304417	0.000725776	0.000684694	0.00871133	1.88759e-05	0.0140664	0.0166647	0.044004	2.15904e-06	0.0125511	6.95187e-05
145	0.000870829	0.0255525	0.225161	0.0394538	0.0589322	0.000217292	0.000825971	0.0474919	0.0198574	9.73261e-05	0.000790829	0.00543906	3.82797e-05	0.0593057	0.0138151	1.2916e-06	0.0132766	0.000721789	0.0109067	3.44228e-06	0.00145371	0.502409	0.00102368	2.34871e-05	0.00010445	8.5364e-08	1.0881e-05	0.000359545	0.0024006	4.32626e-06	0.00383815
146	4.86675e-08	7.42753e-07	0.01613	0.396901	0.0252736	0.00777368	0.00088256	0.000379343	5.7261e-05	0.00647683	4.62268e-06	0.0512114	0.00226752	0.000716858	0.00303473	1.81647e-07	5.00707e-10	0.000604545	0.0266639	0.170621	0.00490609	0.000782245	0.00992876	0.39517	0.0404748	0.00147731	0.255132	0.00346912	0.0741344	8.05006e-07	0.00164344
147	0.0102695	0.00880427	0.00242333	0.0115731	0.0447551	0.0135253	3.49008e-09	0.00093113	0.408877	7.55113e-07	1.85883e-05	0.000832849	6.47451e-05	4.76031e-05	7.08777e-05	0.00050794	1.51485e-07	0.00298476	0.0191046	0.000206733	0.00174452	2.10394e-07	2.82015e-05	0.106526	1.64417e-06	5.51494e-06	0.0114544	4.68128e-08	1.98828e-08	9.73343e-05	0.226019
148	2.46433e-07	6.51473e-06	0.0249004	0.0992282	0.0519508	0.00668711	1.22585e-05	0.00087582	7.85264e-05	0.00573776	0.879937	0.000685185	0.000346357	0.0888119	0.0247603	0.00010617	0.198299	4.24196e-05	1.07895e-05	0.0146718	0.000810019	0.0935286	0.00226133	0.134649	0.0440955	0.00142511	2.52766e-05	0.000753863	8.01295e-05	0.00045087	0.00119983
149	0.00457003	0.0334382	3.52571e-05	0.000157032	6.00088e-05	0.00361498	0.000239172	0.0693568	1.89425e-05	0.00373966	0.00749792	0.000262262	0.00699052	0.0212845	0.000386478	0.00696226	0.00914561	1.32942e-06	0.000795897	2.46109e-05	0.0465655	0.00917281	7.62362e-05	5.94231e-09	0.12757	0.0236258	3.42518e-08	4.67409e-06	0.000108408	5.37613e-08	0.00919398
150	0.121136	0.00197601	0.00947338	0.00638806	0.00321638	0.0014952	1.95434e-05	0.0391033	0.0252514	5.35407e-05	0.000104216	0.000664409	1.12718e-06	3.36782e-08	0.0792735	0.000184551	1.80562e-08	0.00023649	0.254872	0.00139623	0.00516195	0.000743117	0.102624	6.18848e-09	0.263585	1.14971e-07	5.8833e-06	0.000401838	8.46527e-05	3.94068e-05	0.000758543
151	0.0242548	0.000283186	0.000344476	3.73824e-09	0.0348802	0.0927174	0.163223	0.00199414	0.00472673	0.00516579	1.02254e-09	0.0603185	0.000143684	0.00561816	3.12195e-06	0.00053162	2.68561e-06	0.271759	0.000348867	0.0316066	0.0057492	0.00176481	0.00782722	0.000938986	0.00552205	5.03384e-06	0.0392765	0.000195946	1.54656e-05	0.0112631	0.00154956
152	0.138755	0.0222544	0.00933585	0.0757571	0.0295108	0.0812905	0.00107415	0.000839489	0.0134934	0.00342258	0.000226222	0.000241794	0.0261291	0.00111226	0.00120811	0.000132958	2.92427e-08	0.00193939	0.00278576	7.13452e-06	0.00148088	0.009276	0.00130631	5.65734e-05	0.36607	0.000741312	3.22562e-05	2.59188e-05	0.00623449	0.00015793	0.000105462
153	0.0503124	0.00064382	0.000558349	1.46539e-05	0.000570819	0.0190783	0.000936675	0.150376	0.018115	0.350127	0.0741508	0.0616477	9.65018e-05	0.0127342	0.901606	0.000428255	4.55242e-11	0.00823361	0.00154507	0.0232981	0.000121693	0.0185782	0.000463407	0.031688	7.29269e-05	0.00530814	7.77546e-05	0.0115227	3.29352e-06	0.000358518	0.00593935
154	0.0019049	8.18727e-05	8.16742e-06	0.000175966	0.000569742	1.53361e-07	0.000227033	8.81049e-07	0.13849	0.0729346	5.90856e-09	9.89385e-07	0.0010922	0.00372651	0.00042047	0.009356	0.000552586	0.00857646	0.20455	7.78436e-05	0.00141206	0.00451932	0.00101184	4.43879e-05	2.99957e-06	0.451241	0.0227335	0.000326976	1.117e-05	5.94501e-07	7.17706e-06
155	0.244526	1.67256e-06	0.00317216	0.000965166	7.03656e-05	0.0339456	6.37046e-06	0.0210162	0.0122064	0.000204749	0.000585324	0.00659209	0.0169445	0.0288479	0.0928406	2.78551e-07	0.0034022	0.000769443	7.79067e-05	0.00105702	0.00177445	9.70055e-05	1.62546e-06	6.41307e-08	0.00256501	0.0024146	2.10775e-05	0.00114656	2.60627e-07	0.00348716	1.71042e-08
156	0.102591	0.137554	6.6645e-07	2.409e-05	0.0012013	0.00907586	3.80375e-06	0.00254817	0.00237328	0.0113908	0.91926	0.000846806	0.0129656	0.0179137	0.00374745	0.0238923	4.23008e-05	9.42923e-06	0.0113993	3.33154e-07	0.00714238	0.0234435	0.00145431	0.0065283	6.44171e-05	0.000156047	0.0723789	4.33682e-08	5.86194e-10	0.0823525	0.111285
157	0.00289745	0.000298287	0.542878	0.000803652	0.00575037	0.00376287	0.00287804	0.0687823	0.0401797	0.0925769	9.22936e-08	0.00278658	4.27483e-05	0.00131857	3.05107e-05	0.012242	0.042342	0.000157193	0.00285664	0.0187884	0.00015326	6.50311e-06	1.64924e-07	0.000852152	0.00154284	0.15119	0.0386001	0.000242542	2.78986e-07	5.53271e-08	0.000773859
158	2.48231e-05	0.0185392	0.00593222	0.000899782	0.0001315	0.00187512	0.000588698	0.000440084	0.0299188	0.324201	0.0002716	0.000308514	0.105361	8.16763e-05	0.000182285	0.000807349	0.174164	0.00652324	0.00823756	0.0211406	0.0189119	6.45613e-07	8.26938e-06	1.18418e-12	7.54247e-06	0.000411603	1.27159e-05	0.00467036	0.000517664	1.77292e-06	0.000220973
159	0.000283792	0.0584532	1.34208e-06	0.0774998	0.000573826	0.0576865	0.0281282	0.000424909	0.000258964	0.00110199	6.5996e-12	0.0025942	0.218868	6.43072e-09	2.42732e-05	2.28789e-06	0.00422766	0.00197623	0.0208888	0.0039632	0.00313827	0.0209786	0.0277748	3.38121e-06	2.1907e-07	4.94763e-05	0.00281958	0.00325465	7.03923e-05	0.00251433	0.0188535
160	0.00181565	0.00262184	0.00900515	0.0584386	0.00149013	0.00149405	0.000442878	0.00778566	0.0128514	0.0490497	9.05815e-06	0.030374	0.00903172	3.40091e-06	2.45148e-07	0.000258655	0.00131419	4.06462e-10	8.19815e-06	0.0021266	0.259367	0.00608989	0.000312533	0.00057127	6.74371e-06	0.000909276	3.75046e-07	0.000735142	0.00258288	0.00743905	6.46861e-05
161	1.67077e-06	0.0772354	0.00125211	3.10283e-06	0.0027046	0.000714315	0.000667418	0.00542833	0.0141814	0.0226901	0.0326336	1.59156e-05	1.37555e-05	0.000124315	1.97227e-05	3.46869e-06	0.0201185	0.467201	0.00121222	0.00105981	0.0178096	0.00364867	0.0106593	0.00810399	2.60118e-06	3.59254e-05	0.000154799	0.0091419	3.77046e-08	6.8926e-07	7.26002e-06
162	0.130194	0.0457614	2.57129e-07	0.110424	0.000613592	0.000373422	0.00306667	1.16958e-07	2.18758e-05	9.8962e-05	0.0118898	1.24601e-07	0.000642196	1.24626e-06	2.21736e-05	0.0725893	0.00128102	1.05091e-06	1.39676e-05	0.00461047	0.0946091	0.0836905	5.6859e-06	0.0289528	1.87011e-06	2.39855e-07	0.00187778	0.000145283	0.000612908	0.000287102	0.00244706
163	0.0050725	0.0178781	0.000116687	2.03191e-07	6.19352e-06	1.55228e-07	0.000461412	0.558733	0.0089288	0.0230969	0.00425649	0.122511	0.10135	0.00240711	0.105027	0.0378806	1.47709e-08	2.71828e-06	0.000917935	0.00694531	0.00723194	0.000268467	0.000235069	0.000142401	1.16964e-06	0.00484823	0.452376	9.01563e-05	0.00238634	0.00812373	0.000221466
164	0.0204137	0.0202065	0.0101153	0.000462118	0.0195838	0.0397418	5.72098e-09	4.10591e-05	0.00259878	0.0239695	3.97725e-07	0.0144386	0.225961	0.00348337	0.0370928	1.66362e-08	0.00388976	0.155908	0.0189857	0.00782288	0.00136506	0.00285213	1.42365e-10	0.000195517	5.42529e-05	3.83487e-05	0.000269245	1.59392e-05	0.00931307	1.82654e-05	0.000668851
165	0.0126155	0.00333617	0.00852877	2.09512e-07	0.0268973	0.000118724	2.41789e-06	0.000156053	0.0176477	0.000337234	0.0386443	0.0495796	0.00936822	1.66955e-06	0.0126846	4.67864e-05	3.52145e-06	3.41098e-06	0.0851551	0.0461775	0.000118186	0.000758883	0.288656	5.43123e-05	3.24915e-05	0.000335453	6.92514e-09	3.28416e-05	0.000115909	3.78686e-05	0.0328668
166	0.000388901	0.0694475	0.000341528	0.00231396	0.00142024	0.236164	0.306317	2.12884e-06	0.107451	0.00311476	0.000185906	0.000866101	1.12764e-05	0.0169418	0.00426012	0.0424162	0.000322338	0.000225598	0.000414604	0.00206121	0.00114192	0.0442744	0.0129731	3.03937e-08	0.00338402	0.00722132	2.88807e-07	0.0120185	6.62521e-05	0.257016	0.000575372
167	0.0017408	0.00855132	0.000925079	0.0308524	0.000112808	0.0410648	0.0019725	3.42601e-07	0.00201362	0.00312457	8.71064e-05	0.00999546	0.171948	9.6961e-08	0.00562575	0.139012	0.000200027	0.00330217	0.287561	0.00219965	0.00249811	0.0737093	0.000110342	0.00130797	0.000813816	0.407043	0.0159607	0.112894	0.000906748	7.04595e-08	5.66342e-05
168	0.0533217	0.0738321	0.00567739	0.00014403	8.85915e-05	0.0612757	0.00252092	0.0690288	0.0046952	0.0032541	4.52004e-06	0.000110988	0.00776135	0.00434664	0.373269	0.696908	1.08815e-05	0.000268062	0.0036044	0.000280544	0.00427561	0.038065	0.0218474	0.000331026	0.000111681	0.000497704	4.72062e-06	0.0618319	0.00175639	0.0029187	0.0327004
169	0.308567	0.0213095	0.156152	0.000584087	0.00300826	7.13263e-05	0.137353	2.12845e-07	0.0244587	8.15604e-06	0.000808516	0.0542738	0.00164752	8.68827e-06	0.000291494	0.346853	0.0021653	0.00150825	0.00550771	0.00120057	0.00163509	3.89246e-06	1.21623e-11	4.52775e-06	0.0984695	4.47618e-05	0.0207277	0.00119831	1.89383e-05	0.000128021	0.0125698
170	0.00975371	0.00278905	0.30224	0.000231707	0.00102103	0.00748415	0.000199306	2.03262e-06	0.103198	0.00036745	0.735269	0.0567437	0.0853548	0.0186589	0.000589148	9.73146e-06	0.0168738	0.000577115	8.93858e-06	0.000891686	6.89709e-07	0.000428528	0.02178	0.00116445	1.96498e-08	0.00154394	0.00823157	0.000146411	2.19744e-05	5.81092e-07	0.00211059
171	0.0396462	0.000101918	5.88324e-06	0.121548	0.00146592	0.12793	2.12333e-07	0.00371339	0.000335071	1.07051e-05	2.97292e-09	4.19815e-05	0.00300744	0.0135959	0.0394546	0.00688634	8.99741e-05	1.35288e-06	0.164763	0.0950939	0.00176294	0.0133382	2.50353e-07	0.00127179	9.99038e-08	0.131683	1.43127e-05	6.31015e-05	3.34465e-08	0.0012418	0.0322201
172	0.00182294	0.00563948	0.000188003	5.64647e-07	8.45672e-05	3.85614e-05	0.000345034	0.00206898	0.0301648	1.83652e-06	0.49088	0.00696258	0.175574	0.010611	0.000610207	0.0823721	8.62262e-06	3.52996e-07	0.00233061	0.00767122	1.43328e-06	0.0024844	0.000791051	0.00188505	2.19841e-08	0.000256898	0.046417	0.00622232	0.00686592	3.1202e-05	0.000344567
173	0.00219116	0.00739935	1.34733e-05	0.0122817	0.000806731	0.00178069	0.000688065	0.0195495	0.0513471	0.0218743	1.19918e-06	0.00330204	0.000149016	4.62481e-05	0.0029819	1.25522e-06	0.000178538	0.00227867	4.67015e-05	0.0511545	0.000462571	8.36336e-05	0.00173097	0.000545973	0.000122217	0.000247546	0.00606641	2.35954e-06	9.26554e-07	0.000657369	0.000587768
174	0.000189564	0.000184701	0.00445741	0.000206682	0.00630449	0.204869	0.00011323	0.000629848	0.00122881	1.44954e-05	0.0860725	0.0827137	0.00217708	0.00927912	4.06538e-05	0.00828825	0.0268421	0.000260923	0.000226584	2.4433e-05	1.37001e-06	0.002368	1.84261e-05	6.15411e-08	2.05297e-07	0.00183384	7.15872e-05	0.0879931	5.50888e-06	0.000239112	0.00198985
175	0.00498503	2.82214e-06	0.319771	0.00958454	0.00468484	0.00608891	0.000307517	0.0109065	0.309874	0.254227	6.61131e-08	2.34935e-06	0.263045	0.000857898	0.00039661	0.000390593	1.83637e-06	0.00243261	0.000197076	0.00141902	8.04076e-05	6.16314e-06	0.00236006	0.000224953	7.29868e-07	0.000126755	3.36341e-05	3.81833e-05	9.81461e-07	0.0404333	2.1617e-05
176	0.000602892	0.005137	0.00781177	0.000146889	0.000609447	0.140751	0.0434221	0.00258862	0.00375513	0.0020046	0.0011695	0.0150145	0.236337	0.00592359	0.00804916	0.000301712	0.0171862	0.000154036	0.000135893	8.6636e-08	2.03121e-05	4.19959e-06	2.51693e-06	9.67877e-05	0.0342753	2.74088e-05	7.62655e-06	6.23217e-07	0.0001335	4.89159e-06	0.0542221
177	0.0383332	0.00241466	0.000144678	0.000138705	1.40755e-06	0.0158923	0.122807	0.356486	0.000330409	6.27892e-05	2.37254e-06	0.000121384	0.329579	6.4603e-06	3.54888e-05	0.00422889	4.02318e-06	0.000609249	0.00017454	0.120041	9.29565e-05	0.0626451	0.00208035	1.59084e-05	0.00392241	0.0100651	0.0141439	0.00040683	1.97104e-06	5.46858e-06	0.000188302
178	2.83432e-07	4.32297e-07	0.213826	0.000107126	0.0587313	0.00370273	0.603074	0.00372718	0.0371782	0.000553683	0.00184668	0.000198424	0.125152	6.77554e-07	1.30581e-05	0.000221269	0.000558584	1.40871e-05	1.29374e-05	0.00437353	4.52972e-05	0.0972047	0.00375667	0.164555	0.0221218	0.00055458	1.582e-05	0.00198857	0.000361455	6.27e-05	0.000143546
179	0.0181006	0.000175401	0.156814	0.0110708	0.000779841	0.000116785	0.0477685	0.0132296	0.0322501	9.54913e-07	1.19106e-05	0.0152441	0.000172981	0.000307233	0.0287685	0.000589289	0.0339896	0.0282782	0.0400604	3.33705e-07	0.00257002	0.00961343	0.22038	0.00340109	4.99443e-06	9.34302e-09	3.79426e-05	4.07494e-06	8.34327e-05	3.26557e-10	0.00910471
180	0.000948421	0.000157387	2.29146e-06	6.94522e-05	0.00249621	0.00097362	0.00896182	0.000973152	0.000414223	1.51366e-05	0.10556	0.000666882	1.18977e-05	0.823626	7.4652e-05	2.6464e-05	2.26858e-05	9.96306e-06	0.00090406	9.38992e-05	2.69373e-06	2.17667e-06	1.22148e-05	0.0125322	3.82191e-06	0.0172774	0.000151889	0.00544576	1.058e-05	3.56412e-07	0.00034101
181	0.01862	0.0674805	0.00160656	4.94851e-05	0.0272668	0.00191211	0.000583705	0.0313094	0.00703799	2.75103e-05	0.00163995	0.0397463	0.0333479	0.000903181	9.49541e-05	0.0361512	0.295988	4.59496e-05	0.00230755	0.000134995	0.00160951	0.00119619	0.094522	0.000488254	7.52105e-06	3.81466e-07	0.0596941	0.000953556	1.03435e-05	0.00225629	0.000205127
182	0.00168495	0.0837209	0.0119214	0.0278218	0.0204565	0.000220627	0.00968253	0.00459534	0.000258467	0.000311988	1.34708e-06	0.000190461	0.000132402	0.0249918	0.155541	0.00149297	8.80018e-07	0.0027855	0.0223354	0.00111967	0.00684205	0.00086796	1.40925e-05	0.00490977	0.178955	2.44839e-07	1.03e-09	0.0253922	0.00108752	3.07338e-05	0.000278099
183	0.0030475	0.236853	0.553435	0.000239047	0.00141969	0.00443672	2.4728e-05	0.000940795	0.0521583	5.7622e-07	4.43968e-08	1.89929e-06	5.61303e-05	0.0339285	0.0106283	0.00076903	2.38396e-06	0.0331446	0.000291411	0.0111864	0.000614376	2.476e-05	4.9351e-06	0.00264828	0.000262225	0.00109202	0.0130763	0.00551954	9.02119e-09	1.43973e-07	5.55835e-06
184	0.406013	0.0184898	1.18025e-05	0.000124332	0.0371516	0.0266305	2.25808e-05	0.0296111	0.000784768	3.32472e-08	0.000111462	0.645124	0.0361604	3.97508e-05	0.000170245	7.34002e-06	0.00308054	0.0811258	0.0257701	8.23145e-05	0.000867134	0.00627629	3.275e-05	0.0272962	0.0033764	0.00144378	0.00037373	4.06189e-06	0.000536101	0.00100999	0.018393
185	0.000374287	0.00442548	0.0110907	0.00730877	0.00508853	0.000406794	0.0180301	0.00210618	4.5755e-06	2.93298e-05	4.89829e-08	0.000586037	0.00147433	0.00293098	0.00933738	0.00105915	0.000672154	0.022075	0.00229086	0.31714	0.0415094	3.48514e-08	3.58716e-06	0.000261061	3.05262e-05	0.0190961	0.00513362	0.00932956	6.87348e-08	0.0192998	5.10964e-05
186	0.00153313	0.0429521	0.0181602	6.78276e-06	0.00148119	1.31681e-05	0.00162114	0.00922748	1.15137e-07	0.00769676	2.43538e-06	0.276306	0.000213194	3.28055e-07	0.00516637	0.000306311	3.98524e-05	0.0902141	0.0272778	0.02427	8.38317e-05	0.000605074	0.00142787	0.00144911	1.9053e-07	0.00567263	0.019022	1.30088e-05	0.00252718	0.00601155	0.000787229
187	3.44316e-05	0.0020185	0.000728791	0.00790133	0.00376166	7.29765e-05	0.00478238	0.0347407	8.21225e-05	0.0367429	0.000106112	0.0018612	0.000188173	3.24601e-05	0.0407815	0.0125939	1.71046e-07	1.06599e-05	0.183937	1.73617e-05	0.000854419	0.02485	0.0941891	0.0152976	0.0124772	1.3346e-06	0.000278465	4.22876e-05	1.14384e-05	7.26418e-06	3.09419e-07
188	0.00857697	2.05183e-05	1.51705e-07	0.0111071	0.000101541	0.00130388	0.0336764	0.0637283	0.0420407	0.0102587	5.00965e-07	0.000309274	0.000216394	4.33691e-06	0.0297481	2.83338e-07	0.0013251	0.00776774	0.00976497	0.0818423	0.13852	0.0836196	6.50321e-07	0.000184375	0.00093506	0.000109678	4.98866e-05	0.0071886	1.33387e-05	0.00181819	0.0189604
189	0.0124804	0.0102787	9.43529e-06	0.0237647	0.102774	0.0142407	0.0470163	0.00303471	0.126323	3.381e-05	0.0333351	2.60652e-06	3.22393e-05	0.00193766	3.87157e-05	0.354448	0.0137667	0.00104587	0.156312	5.95249e-06	1.95973e-06	0.0217689	0.000229664	0.0373321	0.00116339	0.00113351	0.00607664	1.32412e-05	2.08388e-05	0.00121856	0.00782136
190	0.00212541	0.146693	0.452362	0.0299546	0.0367589	0.041914	2.78508e-05	1.13479e-05	0.0035421	0.0115137	0.00115156	0.0578913	0.302406	0.000986408	1.36375e-05	0.0139463	2.54774e-05	8.51622e-07	0.000542977	0.0144247	0.0147355	1.36016e-07	9.63786e-06	0.00131953	5.08224e-06	0.0574232	0.000654671	0.00480331	0.00193533	0.000191122	0.000177482
191	0.295213	0.274529	0.492432	0.000260655	0.000582041	0.0127288	8.519e-05	0.0117866	0.0359706	0.00853345	0.00543378	0.012805	0.000286633	0.0895212	0.000264652	0.00062077	0.626948	1.42391e-05	0.00753837	0.000753018	0.00260055	9.78902e-05	8.23534e-07	0.0349591	0.0025012	0.0137692	6.6472e-05	0.000531644	0.00349667	0.000798857	0.000414189
192	1.64097e-07	0.00048317	0.0619055	3.4247e-05	0.0108385	0.0079555	0.0491189	0.000195303	8.02663e-06	1.30168e-06	8.75601e-05	0.00216954	0.00398324	0.00010166	0.000694852	0.0116998	0.00471882	3.55873e-08	9.03708e-05	0.0466903	0.0510198	0.00621502	9.26165e-08	0.000103849	3.81787e-07	0.00778393	0.000239899	3.02474e-07	0.133869	6.01155e-05	0.0269365
193	0.0137097	1.12412e-07	0.000750572	0.00726132	0.00889958	0.0416788	4.0238e-05	0.00260459	0.0187424	0.000476962	3.64631e-06	0.00102231	0.0290971	0.0320432	0.000830095	0.0193024	4.32283e-06	0.108095	3.36875e-05	0.0193064	4.20942e-06	0.0138656	0.000595708	0.0104985	1.2433e-05	1.44575e-05	2.05411e-06	0.0624902	1.19893e-08	0.00279453	0.000134233
194	0.00933505	0.019356	0.00076923	0.0125974	0.0769896	0.0172968	1.60464e-06	0.000167342	9.39884e-05	8.1445e-05	2.30627e-06	0.000364859	3.0751e-08	0.000454799	0.0192809	5.38948e-05	0.0575469	0.0157507	0.0763364	0.00127928	0.0451479	0.00118521	0.000103043	0.0118433	0.000182582	0.00874013	2.63854e-05	0.0042704	0.000880996	0.00428298	0.00424258
195	0.022208	0.00660045	7.81174e-06	0.00469692	0.00458723	0.060869	4.2779e-06	2.21043e-05	0.00915092	0.00561807	0.00129301	0.000191147	0.000489294	0.000855648	0.0262658	0.100839	0.00129143	0.00058971	0.00626696	0.00400196	0.00397523	0.029217	0.115487	0.00436854	2.52993e-05	7.22358e-05	5.88972e-05	0.000103683	4.59545e-07	0.000286617	0.00518542
196	0.022186	0.00343128	6.98727e-07	0.00173213	0.355696	7.68144e-05	1.98503e-06	0.0165669	0.0445909	9.44784e-07	0.0168002	0.00743788	0.0816928	2.23635e-06	0.00384896	0.00364701	0.0165968	0.0199005	0.0535908	0.000423614	0.0212214	0.0352494	2.59003e-06	2.40884e-06	0.0107469	1.76011e-05	3.3062e-05	2.30934e-06	0.000268447	1.27518e-06	1.48705e-09
197	0.0301037	0.123808	0.00215836	0.0508651	0.0294168	0.0120789	2.11606e-07	0.00159048	2.28493e-06	1.36722e-05	0.00012495	0.00116963	0.0135193	0.00680153	0.00234225	0.0129986	1.97949e-05	0.479228	0.0015227	0.00103934	5.58517e-05	0.000761269	0.00210298	0.050548	7.07805e-07	0.021163	0.000201359	0.00023442	0.00105366	2.33823e-06	0.000384297
198	0.0544785	0.0014444	5.25569e-06	2.72345e-06	0.000939028	0.000531387	0.0100116	0.000481581	7.41176e-05	0.0300966	1.61133e-06	0.0531583	0.00446637	0.00054875	0.0833443	4.02577e-06	0.00016699	0.0115899	2.0991e-06	0.000410914	0.215698	0.0481565	8.87818e-06	0.00127156	0.000628911	2.08917e-06	0.0207568	0.00404156	0.000257553	1.28922e-05	0.00244535
199	0.414425	4.30075e-06	7.22478e-05	0.0116402	0.000559304	0.00627163	0.000250778	0.00251097	3.51912e-05	0.0188448	0.0397754	0.000280715	8.96326e-06	0.000265005	1.60722e-05	4.6194e-05	0.0320797	0.117535	0.0107903	0.0017338	0.000510358	0.0049427	2.15981e-05	0.00641876	0.00688626	0.00167253	3.00681e-06	0.0289643	0.00130691	0.00163623	0.0453406
200	0.000224571	0.0575053	2.5465e-05	0.000238818	7.39901e-05	0.00208142	6.47292e-06	0.000693724	0.00184441	0.000479976	0.000854909	0.0104459	0.0248843	0.0235143	0.0191691	0.0587703	0.000109123	0.0167758	5.43634e-05	0.105541	0.00202945	0.0756421	0.0160889	2.95664e-07	4.74092e-06	1.82649e-08	0.0847161	2.28089e-06	0.000423427	0.0281978	0.00356617
201	0.000225875	0.0447255	0.343906	0.00027065	0.000101494	0.303799	3.8227e-07	3.53772e-05	0.46888	0.000543939	3.3062e-05	0.000236354	0.0147803	0.000102727	0.000103662	5.05317e-05	2.37594e-08	0.00010903	0.00668649	0.000697184	0.0286766	0.00272981	3.31317e-07	0.00216756	0.000710256	1.69254e-05	0.000979487	0.00149754	0.0026858	2.03427e-12	0.00423098
202	0.000530448	0.0126408	1.88812e-06	9.78505e-05	0.000105271	0.167485	0.0105131	0.00105089	8.42354e-05	3.47865e-05	5.21551e-11	0.00300261	0.13882	0.000195234	0.0264639	0.00174053	0.0111857	0.00980024	0.711613	0.0111839	0.00460233	0.00685454	0.213148	0.000474193	0.0829014	0.00707438	0.000653804	1.97999e-10	0.000352353	0.00185769	1.38685e-08
203	0.000229822	0.000247502	0.281532	0.0180453	0.00122513	0.0358588	0.00436259	0.0490312	0.00546153	7.62804e-05	8.94176e-05	0.00212925	8.69686e-05	0.00678006	3.87095e-06	3.47261e-05	1.25218e-05	8.03687e-05	0.000280264	0.00112127	3.46008e-05	0.00184901	4.8729e-06	0.000492866	3.30552e-10	5.17299e-05	7.03957e-05	8.44776e-06	0.000376676	0.000197412	1.76622e-06
204	7.66817e-07	5.37116e-05	1.71107e-05	2.22569e-07	0.0146254	0.000340754	0.167618	0.00664795	0.028962	0.000460354	6.06807e-05	0.0366086	0.0218819	0.0193656	0.00695143	0.156002	0.00228078	0.0597951	0.777831	4.58964e-05	0.00906745	3.11089e-06	9.13916e-05	3.04995e-07	7.67818e-09	0.0200655	0.000224794	0.00625165	0.0536421	0.00025534	1.10193e-06
205	0.00289788	0.00523309	0.00418161	0.000494902	0.011688	9.43569e-07	0.00095511	0.157699	0.0616168	0.415334	8.70847e-07	0.14755	0.149312	0.00101578	2.08083e-06	4.47329e-06	2.46835e-06	0.000283531	0.00146993	8.71744e-08	0.00117423	0.000131934	0.0724771	9.28816e-06	0.000805802	5.11434e-06	4.35688e-05	1.89918e-05	0.000681894	0.0246471	1.04788e-05
206	8.97001e-06	0.012249	8.60722e-05	0.042223	0.0192367	0.127734	0.00153622	0.00389635	0.000135699	0.0637542	0.20559	0.00947908	7.10021e-06	0.212385	1.82071e-05	0.000152099	6.04772e-08	8.93213e-07	0.0015726	0.000273903	0.00400603	9.34295e-05	1.87077e-05	7.21327e-09	0.000609569	0.00281055	3.39962e-07	0.1668	4.17876e-08	0.0312124	0.00088138
207	0.00710686	0.00840335	0.000338341	9.73856e-07	0.0042312	0.11213	0.0073095	0.0176605	0.0180546	0.0166844	1.35422e-05	0.000138234	0.000867985	0.000379187	0.669499	3.03449e-06	0.00170832	0.0283566	0.00155152	0.10881	7.54014e-05	0.0185415	6.78663e-05	0.000132151	0.000456585	0.041426	0.00237978	0.0030154	9.12436e-05	0.00366305	0.00278452
208	0.0959859	0.00576577	5.1642e-05	0.447945	0.10801	8.44351e-05	1.57226e-06	0.0012865	0.0179634	0.000231265	0.803761	0.000345892	0.00560813	0.000309861	3.97202e-06	0.104645	3.03088e-05	0.032122	0.0123977	1.80782e-05	0.00634353	0.00420387	7.53685e-06	0.0294514	9.48227e-05	0.000671532	0.000132877	0.000617266	0.200303	3.10375e-10	0.000927438
209	0.00620115	0.0340887	0.00979217	0.00364603	0.000371699	0.00319568	0.0251865	0.000521179	0.031801	0.0087728	0.0124614	0.00814814	0.00378807	3.28165e-09	0.00024608	1.8754e-05	0.00106467	8.79716e-05	1.22863e-05	0.00358969	0.0758948	0.00433967	7.92247e-06	7.02885e-05	8.73093e-05	0.00230066	1.82586e-06	1.86802e-07	0.00288676	0.000227646	0.000278974
210	0.0015417	1.07771e-10	3.86842e-07	0.00385164	0.124888	0.000211985	0.000826508	2.16042e-05	1.93426e-07	2.96649e-05	0.000249693	0.00449685	0.0212387	0.00044956	0.0538281	0.00207263	0.00271461	0.00204191	0.00132858	0.00446019	0.000429284	0.00629279	0.0696639	0.000235051	0.00447231	1.9765e-06	8.17096e-07	0.00105683	0.000762844	2.45879e-06	0.0151154
211	0.00499288	0.000342557	2.59758e-10	0.000155127	6.90976e-06	0.00022386	0.33554	2.72235e-05	0.06077	9.86346e-08	8.561e-06	0.0141292	2.05802e-05	0.002412	6.48797e-07	1.43982e-06	3.90749e-09	0.00623086	0.0035277	0.0556486	0.00677634	0.00464249	0.000181472	0.00186233	0.0302869	0.0116271	0.000258041	0.000325102	1.04139e-05	0.00999155	2.80874e-05
212	0.00991569	0.0135155	0.00149281	0.0014315	0.00102234	0.00469324	0.785272	0.674909	0.0179733	0.0013824	0.331311	0.000105666	0.000520413	0.0155837	1.67103e-05	0.0359256	0.00974064	0.576168	0.0117588	8.71722e-05	0.000239463	3.14047e-05	0.000104585	0.0544608	0.0178063	0.00141497	0.0167555	9.16136e-05	7.88885e-05	0.00085339	0.000264395
213	8.09362e-05	0.0107878	0.000424148	1.82366e-05	0.82534	0.0250529	3.16877e-06	0.000960264	0.000130629	0.00235224	0.0135321	6.07657e-06	1.40157e-09	7.09547e-05	0.000611872	0.0071133	0.37451	0.0331247	0.00253829	2.35593e-05	0.00522728	0.644316	0.016834	0.0219784	0.000187284	0.00247905	0.000313473	0.000495559	2.53424e-06	4.66582e-07	0.0265114
214	0.000187004	0.0958243	9.21266e-06	0.0134316	0.000594534	0.0006331	0.00643281	0.00125511	0.000224221	0.00195761	0.0370865	0.800269	2.34085e-05	0.000214174	1.62724e-05	0.00115728	0.276503	0.0161494	5.97536e-08	0.0119834	0.0725091	0.0713608	2.2398e-05	0.0614848	0.0121034	0.000302428	0.000654691	1.72907e-08	0.00015046	7.93294e-05	6.98173e-06
215	0.0130959	0.00535158	4.52374e-07	0.281499	0.0032578	0.00119957	0.297412	0.000984633	0.000215857	3.88483e-05	0.00222515	0.00368055	0.0245615	0.000807653	0.00118558	0.0408912	1.94393e-06	0.0221909	0.0012337	0.0984889	0.00267797	2.36865e-06	0.000172774	0.000237887	0.000480355	0.0019542	0.0137552	9.68697e-06	0.00420137	0.0309737	0.000488264
216	0.00082542	0.352411	2.13139e-08	0.252061	0.0133663	0.0325576	7.08135e-06	0.0432879	0.0121389	0.000413283	0.185014	0.000793312	0.00386884	0.0229625	0.0248109	0.471564	0.00103358	0.000283762	0.000237559	0.00162947	0.00753877	0.0437094	0.00154977	2.05167e-05	0.00384118	6.56462e-05	0.00189276	4.48824e-06	5.68655e-08	0.000506791	2.44799e-06
217	6.21386e-08	0.0089061	0.10419	0.00184428	2.43847e-05	0.000236177	1.35911e-06	3.52824e-06	0.021435	0.267002	0.00554389	0.000534186	0.0120942	0.000163302	0.000186295	5.08305e-05	0.286422	0.00912283	0.0161025	0.00295186	0.000277055	0.00109598	0.000230853	0.00187	0.000113916	8.03364e-07	7.89931e-07	0.0191965	0.00454763	4.36385e-05	4.11421e-06
218	0.241091	0.00180159	0.00720615	0.583484	0.0242533	0.000497372	0.0393067	0.0165066	0.00654493	0.000227847	7.50006e-08	0.00273369	5.67488e-06	0.0250871	0.636758	9.81187e-07	4.2701e-09	0.0198191	0.000145032	0.00557135	2.81524e-05	0.000188616	0.0754116	0.000232265	4.55828e-05	0.0683621	4.577e-06	0.00417538	1.95072e-06	4.02862e-05	0.0185146
219	0.000451691	0.008601	0.000299549	0.00713748	0.000550575	5.81391e-05	0.000377561	5.63561e-09	0.0123486	8.15049e-06	1.69265e-06	0.0257402	0.00107867	0.000362683	0.000623177	0.00109982	0.000448772	0.119277	0.0371608	1.88469e-05	0.0185912	0.0123117	1.06128e-05	5.92595e-05	0.00056865	0.000268661	2.57765e-06	0.000192338	4.16857e-05	7.39282e-05	9.37111e-06
220	3.90956e-05	7.64715e-05	0.000803482	0.0416888	0.0221152	0.000356967	1.13611e-13	0.0263478	0.00502858	0.000242823	3.95709e-07	0.000253013	0.000968032	0.000118574	3.05363e-06	0.118591	3.02316e-06	0.00495846	0.00641457	2.68705e-07	0.000190577	0.00887141	0.00133027	0.120958	2.74484e-06	0.964426	0.0448423	0.000150604	7.61714e-08	0.00204525	0.000893313
221	0.412229	0.00248823	1.30138e-07	0.000297008	0.0609954	0.0119189	0.122402	0.00168628	0.000409367	0.000708565	0.429916	0.000102595	0.00143923	0.00150714	5.70121e-05	1.96943e-06	0.00130622	0.000708252	0.00187516	0.00881881	0.0344893	0.018521	5.16325e-06	0.000709749	0.000148899	2.96998e-08	0.00197793	0.00504677	2.58764e-05	3.55884e-08	0.00226001
222	0.583241	0.000177165	0.000340739	0.00264429	0.0263042	0.00641955	0.00758953	1.17475e-06	0.0145199	1.01971e-06	6.83941e-06	0.00605933	0.0569085	0.0193568	0.00496047	0.00163242	0.000888523	0.0351815	0.0220562	0.000132665	0.00282747	0.00158418	0.0716901	0.00497013	0.00504055	0.0729939	0.000280788	0.0174863	0.0122021	0.00011559	6.41985e-05
223	0.0212769	0.000643725	0.000261292	0.00464732	0.00310026	0.0013294	0.106454	0.000399359	0.00888297	0.0382295	0.00173812	0.00454162	0.00869768	4.91903e-07	7.55331e-07	0.00392988	1.18307e-06	0.000892421	0.0238329	0.00292062	0.0172994	7.79222e-05	0.00103465	0.0749211	1.66003e-06	0.0426642	0.0179728	1.41413e-05	4.86771e-08	0.00160157	5.32715e-08
224	0.0189134	0.0018236	2.21872e-06	0.0515519	0.000338358	0.000150858	2.3854e-08	0.040179	0.000139368	0.116029	0.00024917	0.00200742	0.00186014	8.00057e-06	0.00239466	1.22505e-06	2.12495e-07	8.51963e-07	0.145997	0.0210381	0.000110209	0.00774939	0.0698663	0.000194153	0.0234582	0.00202891	0.0016298	0.0786609	0.102192	4.16163e-08	5.18299e-06
225	0.00211046	0.00052679	2.309e-06	0.00593766	0.000844446	0.0121836	0.00217426	0.000128766	0.00470024	0.000349878	0.00524118	0.0349513	5.62252e-07	2.94278e-05	0.0554021	0.00378843	0.00889557	0.00558329	0.217552	1.60388e-05	3.38753e-06	0.0214432	0.00232919	2.18105e-06	0.0207681	0.190517	6.9739e-07	0.0475276	5.24491e-05	0.000770895	0.00462345
226	0.00982292	0.166864	1.85706e-06	0.0384031	0.0112163	3.97966e-05	9.45741e-07	0.0173566	5.11834e-06	0.00743715	0.00116161	0.0667075	0.0278818	1.86451e-05	2.97687e-06	0.0305799	0.017739	0.000901269	0.000973636	0.000177267	0.0707188	0.747923	2.5522e-06	2.08042e-05	0.000157187	0.122218	0.00605499	0.000328995	1.1497e-07	3.55069e-07	7.22037e-05
227	0.0312341	0.0226523	0.0044358	6.18353e-05	0.000245153	0.178732	0.000774148	0.00658411	2.19415e-06	0.0213169	0.00464207	0.0030371	0.0178688	0.0119315	0.0444815	3.45372e-05	0.000247671	0.0271888	0.00120126	7.34683e-05	0.00125009	0.000792333	1.14288e-06	0.00665084	0.178412	3.82867e-05	4.74906e-07	6.96655e-05	1.22787e-05	0.036497	4.18276e-05
228	0.0104753	0.0117054	3.52861e-05	0.0233668	6.14929e-05	0.135836	0.328602	0.0270021	0.00763227	0.0789845	1.33029e-06	0.000126259	1.3707e-05	0.009827	0.0139288	1.54558e-06	0.00101294	0.037695	0.00063608	0.457493	0.0138218	0.00638418	0.146911	0.00761633	0.00021996	0.00485059	2.44792e-05	7.07609e-07	9.04202e-05	0.00591869	0.140782
229	0.000111324	4.89274e-05	5.98138e-06	0.00709532	0.00497819	0.0121534	0.000830958	0.000626406	0.000106186	0.143185	5.56462e-05	0.000421175	1.83619e-06	0.00729747	0.00408075	0.00485861	1.02828e-07	0.0166099	3.37417e-06	0.00309228	8.95537e-05	0.0176605	8.55279e-05	0.000682526	0.00238974	0.000240488	0.00491694	7.96978e-07	6.90196e-09	0.00116412	0.0741376
230	0.0143794	1.60429e-05	0.371519	0.0466466	0.0114301	8.21254e-05	0.0190729	0.000165648	0.0465642	0.0133645	0.0103694	1.13239e-05	0.0908963	0.0307659	0.00743262	0.00361267	0.00353865	0.695699	0.00159486	4.96663e-05	5.2167e-08	0.00119698	0.0736957	0.000644684	0.0161958	0.0641874	0.000448224	0.0712757	1.28317e-05	6.24915e-06	1.6423e-05
231	0.000631785	0.00066976	0.0897795	5.46219e-05	0.00887332	4.36665e-06	0.231758	0.0940362	0.0283079	0.0753934	6.53559e-09	0.00330587	0.00894981	0.00109866	0.00459401	5.54875e-05	5.01118e-07	2.92387e-05	3.53636e-05	0.000103749	0.000179766	0.00186524	0.000541841	0.0026737	0.0116866	0.0175395	0.000608197	1.03272e-05	0.124168	2.57082e-06	0.0112039
232	4.04993e-13	0.188768	5.53066e-06	7.71758e-05	0.00848925	0.174925	1.64338e-05	1.96517e-05	0.0219803	6.6762e-05	6.08337e-06	0.00592716	0.000209207	0.0278652	5.46674e-06	0.00010234	7.61324e-05	0.0628254	0.00973986	0.00187664	6.72255e-07	0.000107745	0.0195117	1.3351e-05	2.29023e-07	0.00708766	0.0509595	0.000443477	0.000202642	5.30759e-06	0.0279102
233	0.000483265	0.0094014	0.990372	0.00268414	0.00592799	0.0567655	0.00808632	1.93241e-05	0.0405216	0.000818485	0.174942	4.03199e-05	2.29938e-05	0.00162382	0.00166377	9.75306e-05	0.00636154	0.000589112	0.000522451	0.122671	0.0234475	4.68322e-06	0.000760618	0.00629567	0.000637467	0.000660054	1.96799e-09	0.00971353	0.000387596	3.57512e-05	7.31752e-05
234	3.81926e-05	0.162474	0.119281	0.000320145	0.000273166	9.25682e-05	8.02112e-05	0.0315227	0.00401916	0.000508449	0.000176796	0.00111141	0.00476422	0.0591282	0.000814079	0.000381007	0.00665129	0.00188175	0.0481218	0.0105695	0.00268038	1.45743e-05	0.240435	0.0666618	0.021405	0.0521395	2.83849e-05	0.0746637	1.64169e-05	6.85503e-07	0.00382593
235	0.185563	0.000119776	0.000309461	0.000282193	0.628265	0.000697233	0.0283184	0.0201745	0.00135495	0.0478708	0.461415	0.000757074	6.06421e-06	0.0377154	8.9681e-06	0.00448665	0.00166444	2.06268e-05	0.00192805	4.76863e-05	0.000469041	0.000341356	1.13448e-05	0.00029009	0.0832723	1.60537e-07	0.0250535	3.32578e-07	0.0036731	1.43389e-08	0.000371654
236	0.00122197	0.000367044	0.0211232	0.0191985	0.000100163	0.0062253	0.00782794	0.00151603	0.153951	0.0112199	0.000541609	0.0427471	0.00191767	0.000102024	0.000186542	0.0359494	2.13829e-05	1.54741e-05	0.36419	0.0111736	0.000593985	5.07124e-06	0.0464936	0.00040656	0.0014621	2.9567e-07	0.000427974	7.21929e-06	0.00026765	8.17299e-09	0.0313896
237	0.00203832	6.95643e-05	3.51489e-07	0.00205385	0.002414	0.0260821	0.0063837	6.41318e-05	2.16245e-05	4.74252e-05	0.0793998	0.184285	0.0480964	0.0151101	1.08529e-05	0.0281367	7.76759e-08	0.00053065	0.366541	0.028259	0.0971305	0.00257555	0.000388694	0.00958352	0.00767033	0.000371435	0.0607639	0.00371991	0.122302	0.0413004	0.0781888
238	0.00172837	0.0191537	0.000185081	0.000519614	0.0174191	0.259167	6.49998e-09	0.0126805	0.0152055	0.297295	1.15602e-05	8.1645e-05	4.01711e-05	2.58102e-05	0.0118928	1.53517e-05	8.30788e-05	0.000331929	0.000621386	0.0964885	0.803798	8.21007e-08	0.00201207	8.28091e-07	0.00559634	0.000187019	0.000267719	0.000146024	0.000133199	1.51067e-05	0.00223491
239	0.0266091	0.0367853	0.00134777	0.0606214	0.000449336	0.000174353	0.000174495	0.000920137	0.000590739	0.0120596	0.0116892	0.0442722	0.191982	0.00151924	0.00520166	0.0226002	0.0380496	0.000534289	0.292062	0.0551536	0.0198649	0.00127325	0.000709828	0.00224772	0.000291117	0.00207272	0.0545027	0.00680568	8.48926e-05	0.00084949	0.0111165
240	0.362884	0.0318056	0.935402	0.00281653	0.00177971	0.00282948	0.00123675	0.098968	0.0310521	0.122154	0.0531571	0.0392693	0.0194212	0.00566581	0.000640422	3.38253e-05	0.000461252	6.14056e-07	0.0974011	0.000490307	0.0471622	0.00557203	9.00637e-06	0.00489075	0.000769098	0.000382834	8.69043e-07	0.000199937	3.50427e-07	0.000712235	8.63915e-05
241	6.39733e-05	0.00105792	0.00443387	0.000281406	0.00133078	0.0538104	3.91522e-05	0.000387528	3.02044e-07	0.076127	4.7717e-05	2.62803e-06	0.00634427	0.000450631	0.0775838	0.00382653	0.000721855	0.00465286	0.0498631	0.0129776	0.0246225	0.000161539	2.16167e-05	1.55967e-05	0.0180549	1.25172e-10	0.183028	0.000107356	8.92086e-06	0.0161046	0.000158529
242	0.0798295	0.000833642	0.0162328	0.0657418	0.00020893	3.3813e-05	0.0152794	0.176362	0.00161831	0.00139085	0.0223002	2.87012e-05	0.00455074	0.000204158	0.000448344	5.15013e-06	7.20009e-07	0.0430919	0.000329358	0.000898358	7.45902e-06	0.00074849	0.0141849	0.0008092	3.84118e-07	8.89365e-06	0.00822333	0.000107457	1.13637e-08	2.25303e-07	0.00492941
243	0.0225109	9.95635e-05	0.0520322	0.00270097	0.00755578	3.2977e-05	2.11105e-05	2.75953e-05	0.426773	0.00544667	0.00233759	1.33814e-05	0.0693432	5.44511e-06	0.0235598	2.23081e-07	0.0432575	0.000191152	0.00226613	5.47503e-05	0.000110837	0.0163724	0.000116547	0.00339625	0.0524032	0.000694263	0.000422908	0.627418	0.000631919	0.0404274	0.00293588
244	7.85766e-06	0.00114898	2.58661e-05	0.00331581	0.000375392	0.1574	9.03737e-09	0.00187624	0.00258368	3.28033e-06	0.000123531	0.0212629	6.15931e-06	0.225154	0.00586891	8.16772e-05	0.000115004	0.000326656	0.00342296	8.7223e-05	0.000202073	0.0429247	0.0876284	1.10908e-06	2.80475e-08	0.00976164	0.0435247	0.000161407	9.71809e-05	0.000606806	0.0437522
245	0.0228198	0.0415802	0.000365516	1.16457e-05	0.0140614	0.022478	0.000291039	0.00104607	0.00178174	0.000176985	3.81529e-05	6.99434e-05	1.61188e-05	0.0400811	8.20398e-08	2.23615e-05	0.00119258	0.340632	0.00054472	0.210352	0.0598228	0.000382036	0.000220155	1.16756e-08	0.0581089	0.000172458	2.18127e-05	0.000115004	7.85566e-09	0.000620627	0.00862365
246	0.000571226	0.0216513	0.000157337	0.00134174	0.0055893	0.00702728	0.0128643	0.00175593	0.00775052	4.94227e-05	0.00015585	0.00825414	0.00686822	0.000352884	0.0309948	0.000207503	0.000246388	1.71493e-05	0.000226986	3.25867e-06	0.000181864	0.00528286	0.0420014	0.00730519	3.28745e-05	1.31382e-05	0.00716354	0.00326522	4.65745e-05	0.0733931	0.00251607
247	0.0452599	9.19748e-06	1.21009e-07	0.0759558	0.283492	0.0108542	0.000425168	0.000496256	0.000166789	0.00143938	0.00232977	0.002748	0.00369606	0.00110206	0.00222371	0.0312311	0.00343605	0.315331	0.000777882	0.000640092	0.00122357	0.00140901	0.000105239	0.00117726	1.58126e-06	0.0844136	1.56249e-05	0.000699858	0.0103506	0.000157544	0.000121862
248	0.0119883	0.00586568	0.116517	0.0144924	0.00675042	0.0148199	0.0104079	0.000914634	0.00540708	0.00146661	0.0029101	5.29574e-08	3.8354e-05	0.0336183	1.59175e-07	4.58179e-06	0.00072301	3.13168e-05	0.0254531	0.000186988	0.0219929	0.00549139	1.59468e-05	2.19479e-05	0.000145911	0.0325373	0.0059997	1.96234e-05	6.43652e-05	8.23067e-06	0.000283037
249	0.0091836	0.000331586	0.0006938	0.0105152	2.11838e-05	0.0682088	0.00066732	2.04796e-06	0.0111203	0.0706655	3.4103e-06	0.0241688	0.00111711	1.4513e-05	1.97164e-05	1.85376e-05	0.0176608	0.00017041	0.00280416	0.000181479	0.00366842	0.025545	0.0405884	0.0056549	1.40951e-05	0.000316483	2.04381e-05	7.84963e-05	2.18581e-07	0.000373122	2.30843e-05
250	1.98739e-09	0.000142536	4.12623e-05	0.000132101	0.690298	0.144214	0.000180936	0.113318	3.16456e-05	1.4361e-05	0.0263966	2.24218e-05	1.48744e-05	0.0139968	0.133114	0.0135603	0.000343267	1.84773e-07	1.07741e-06	0.000234105	0.000352757	1.29208e-05	6.49572e-06	0.00026401	0.0638912	0.0104339	2.61175e-05	0.037755	1.79553e-06	0.0836758	0.00630622
251	0.0556785	1.13628e-05	0.000413574	0.000170684	0.236528	0.0476924	0.00018798	7.05555e-05	2.53257e-05	0.000148664	1.07887e-05	4.64523e-05	0.0288373	0.0144383	0.00228174	0.429576	9.82272e-06	0.00680514	0.00569221	4.32285e-05	0.00104841	0.00153744	0.270164	0.0215234	0.000209892	0.00140117	0.00194888	0.00511653	6.22276e-05	1.12247e-06	0.00142246
252	0.0639536	0.000952789	0.0273271	0.00136885	2.22229e-05	0.0372571	0.252223	0.0209578	0.0418772	8.05783e-08	0.00034716	0.00660109	0.000327437	0.00573572	2.45506e-06	0.00105494	0.00054816	5.13206e-05	0.000133854	0.108022	0.00182766	0.000230408	0.000189399	0.000207031	7.8337e-07	3.52163e-05	8.21027e-08	0.0350072	0.000168456	5.18803e-08	0.000638612
253	0.00113676	0.000566875	0.0282594	0.000100024	0.093022	0.000460308	9.49354e-05	0.0903303	0.0497865	0.00225973	1.61765e-06	0.00606844	0.00246041	1.9824e-05	3.20683e-07	1.21253e-05	0.000368881	0.0004711	0.000194782	0.0113386	2.71714e-05	0.0102025	0.000117041	6.14186e-05	0.000269872	4.98853e-05	0.0235258	1.72064e-05	1.16982e-08	0.11922	0.00865816
254	0.0404668	0.00472978	5.94975e-05	0.0188551	0.000804368	2.12617e-05	8.22773e-05	0.00459449	0.67608	1.02618e-05	7.07758e-05	0.00387155	0.000278155	0.0365409	0.000230468	0.000230915	3.38875e-05	0.000234341	0.000246994	0.0828381	1.72027e-07	0.00936568	4.11437e-05	1.34403e-08	1.76413e-07	6.43382e-05	1.20845e-06	0.023187	3.02162e-06	7.84327e-06	0.00452294
255	0.146558	0.206981	1.53714e-09	9.87731e-05	0.000407183	0.082059	8.82999e-05	0.000315622	0.000227725	9.68101e-06	0.000174731	0.000972096	0.000532229	0.133594	8.78956e-06	0.00392386	9.05911e-05	5.12318e-05	0.000170609	6.3856e-05	1.64835e-06	0.00199863	0.00155369	0.0075667	2.76754e-10	0.0652314	0.00264836	0.038312	5.07811e-07	2.07558e-05	0.00921063
256	0.0252276	0.0112338	3.82591e-05	0.000212929	0.133328	0.0361349	0.015626	0.0176385	0.000204606	0.000200997	3.99729e-06	9.33542e-05	0.000242617	0.0010606	0.203579	0.0119832	0.00216951	1.00832e-07	0.00318761	0.0246342	0.0302496	0.000297849	1.67049e-08	0.0013086	0.0565784	0.00166732	0.00102329	2.30651e-05	3.06257e-06	6.92648e-06	0.00169008
257	0.0624076	0.113146	0.000272392	0.0308626	0.000305559	1.42781e-05	1.56704e-05	4.02306e-05	5.7203e-05	0.021622	0.0763628	0.00420296	6.32024e-05	0.000476317	1.83981e-09	5.73188e-06	6.08526e-06	0.00313763	0.000729368	0.0065498	2.01073e-05	9.50854e-07	1.4002e-05	0.00223465	1.05945e-07	0.0509861	0.0045107	1.45759e-05	0.0138892	0.0464239	0.00889169
258	0.00432977	0.0159653	4.77093e-09	1.22416e-08	0.249304	0.00448831	0.105609	5.4942e-06	9.96553e-05	0.116483	5.95666e-07	0.00543671	0.000650955	6.53028e-05	0.00106016	0.00156202	0.00568647	0.0035047	0.0645522	4.07544e-07	0.00256681	0.112278	0.0239285	0.000241022	6.78815e-07	4.0006e-06	0.000395013	0.000179931	0.00790409	0.0058524	0.0210465
259	3.33897e-05	1.54634e-05	0.160481	0.00249391	3.46036e-05	0.00658684	0.238247	0.0124757	0.00011545	0.00102259	9.93747e-05	0.000477463	4.904e-05	0.0047171	0.0198147	0.00189209	0.00952167	0.00765627	0.000258293	0.000151704	0.0449301	0.000314413	0.0440978	6.25559e-05	0.00796654	0.000109726	0.000393571	0.000622793	3.95799e-08	0.00225883	0.00713665
260	4.24264e-06	1.36643e-08	1.55261e-07	4.49589e-06	0.00213154	0.0727808	0.0164317	0.000350689	6.30566e-05	2.02299e-05	3.69005e-11	0.0462041	1.2199e-05	0.00027738	0.0502624	0.176462	2.92621e-05	3.79086e-05	0.00439634	0.00116956	0.0234496	0.000159221	1.60689e-05	1.28713e-05	0.000548089	0.0002149	0.000440044	0.000760733	0.224258	0.0411431	0.000115984
261	0.0839792	0.00841915	0.00279043	0.000286758	0.00254483	0.000264762	2.9214e-06	0.018366	0.0243034	0.00100278	0.0572421	1.38104e-05	0.0165899	0.000116945	0.0574902	0.0666675	0.0303913	0.794588	0.00428311	0.000166257	0.00415089	8.43209e-06	4.25511e-07	0.0509489	0.000703668	0.0265931	0.0837695	0.00408581	1.60268e-06	3.75416e-11	4.07619e-08
262	0.00111274	0.000120835	4.76927e-06	0.00274343	0.104176	0.1059	0.00102024	0.000552335	0.000745933	0.662277	3.98137e-05	0.00077046	0.000577225	0.0999375	0.017554	0.0247787	1.8927e-05	5.83147e-06	0.00117768	0.154492	0.00115398	8.77919e-05	9.7345e-05	0.0076724	5.92194e-05	0.00323548	0.00328904	0.000839421	5.82213e-05	0.00108776	4.16551e-06
263	9.34707e-07	1.02321e-05	0.0543774	0.0256737	0.0437047	0.00318968	0.00127756	0.0476277	0.038672	0.00617986	8.58615e-08	0.00322505	0.0037448	0.000905298	0.00187186	0.0280857	3.4089e-05	0.0139702	0.00910909	0.264055	0.0123021	0.000347203	0.000718925	0.00251791	0.000345502	0.000249011	0.00010836	0.0055939	0.00257093	7.16378e-05	1.8748e-05
264	0.15013	0.000563986	7.62041e-06	0.0506723	6.105e-05	0.000942022	0.00129278	0.0228173	0.0538913	4.17806e-07	0.000264851	0.00014003	0.000609685	0.00216146	1.13087e-06	0.00313428	0.01871	1.1529e-05	1.72755e-06	1.39939e-05	1.52488e-05	0.0141604	0.0122859	0.00132716	4.02651e-07	0.0027001	0.00202599	0.00913483	0.00494095	0.10318	0.037974
265	3.09128e-05	0.0051644	0.00347232	0.00510707	0.219601	0.103735	0.0607786	1.77508e-05	7.2132e-09	1.00293e-05	1.23967e-06	0.00257255	0.00194684	0.00702647	0.000238466	5.21942e-08	4.31979e-08	0.000780666	5.58794e-05	1.46013e-06	1.37566e-05	6.78369e-05	0.00585599	0.00173627	6.3732e-09	2.09947e-07	0.000183924	0.00399065	0.0355865	5.76566e-06	0.0360818
266	0.00558103	6.3875e-05	0.483521	0.00103451	0.00248318	0.0067708	0.718194	0.00900521	1.32237e-05	1.75503e-05	0.000103988	3.15939e-05	0.0107153	1.27164e-06	0.00169798	0.00105096	0.0247361	0.00146563	8.25976e-06	0.0158644	0.102551	0.000339965	0.00127647	2.59462e-05	0.249925	0.000494367	0.000258944	0.0322291	0.00127978	2.78828e-09	0.000123827
267	3.98842e-06	9.70836e-05	5.51327e-07	0.000277042	0.00109937	0.199111	2.24032e-05	0.354176	0.0306329	0.00463599	6.28344e-06	0.00148856	0.000119905	1.79936e-05	1.59475e-05	0.157389	2.89695e-06	0.0272908	0.308482	0.00830303	0.000440441	0.078428	8.54157e-05	0.0716593	0.00814544	0.000423728	8.49949e-05	0.00346685	2.10696e-06	0.000439667	6.47061e-05
268	0.0108956	0.008198	0.643566	0.267855	0.0587643	0.000126018	0.365529	0.0114639	0.00967461	0.00011115	0.00710639	0.00326165	0.022721	0.0299992	2.57831e-06	0.00130699	0.0176553	8.74427e-05	0.0103557	0.03806	0.0132799	0.0146448	0.00790612	0.000406882	8.26523e-06	0.00541633	0.0020746	0.00060705	7.13826e-06	0.00104549	2.18005e-05
269	0.00166761	5.17396e-07	0.0175407	0.0556014	0.162952	0.00127352	0.0204953	0.103404	0.0598017	5.5198e-05	0.599451	0.00151007	0.000187633	0.0536065	0.000396725	1.39164e-05	0.00126772	0.00067831	0.0119299	3.59341e-07	0.126644	2.63258e-06	0.000298304	0.00029515	6.47782e-05	4.13248e-05	0.00013854	0.000776525	1.74983e-06	0.000177796	0.0115038
270	0.0366196	0.0804115	0.608839	4.07994e-05	0.00243379	0.0308733	0.17881	0.000141413	0.000230603	0.0658302	2.58696e-05	4.70858e-05	0.0179606	0.0306578	0.357059	2.41837e-05	1.75604e-08	0.0535741	0.0114871	0.000404931	0.0173996	0.0129436	0.0378295	1.15929e-05	3.81887e-05	0.0055013	0.00301762	0.00427262	0.000422738	2.6639e-05	9.37092e-07
271	5.89491e-06	0.000350165	0.0253363	0.613478	0.340973	0.0131967	0.0130345	0.00085669	0.065636	0.00317191	1.05281e-06	0.000186813	0.061168	0.364352	0.0021105	0.00219908	0.00221108	6.87621e-06	0.00107915	0.0271695	0.00252244	0.000794774	0.000349865	0.0530662	0.000399391	1.64601e-07	5.58205e-06	4.03034e-07	0.000618101	0.00130027	3.02879e-07
272	0.0552439	0.0294297	0.00190315	0.000109612	0.00493273	0.00926058	0.112123	0.00277827	0.00644109	0.00227569	4.20392e-06	0.506667	0.0750984	2.3826e-05	0.00800689	0.00436979	0.000297607	0.00541357	0.0359884	9.41736e-07	0.00569077	1.03424e-06	0.00388538	7.42599e-06	1.84959e-06	0.0202972	0.0056392	0.000233739	0.0361895	0.0010233	0.0218806
273	0.000552817	0.000167163	0.134783	4.57826e-05	0.00164662	0.00134008	0.0802607	0.000102721	9.64247e-07	3.06112e-05	0.0797085	0.000153331	0.00012198	7.96002e-07	1.23979e-05	3.98325e-08	0.0113998	9.71907e-05	0.0496381	1.14157e-05	0.00177032	0.00027224	0.00286199	0.007893	0.00377091	0.0109853	9.82989e-05	0.0254333	2.45444e-05	7.19687e-06	0.0401495
274	0.000816702	2.9536e-05	9.04976e-05	0.640082	3.15199e-05	0.000366044	0.0162326	0.867932	0.000158013	0.000235503	7.58803e-09	0.00267974	2.76315e-07	0.00102253	0.0332179	0.0178114	1.14368e-06	0.000240381	0.000237779	0.00207962	0.0671492	0.00013257	3.36963e-07	0.263763	0.121364	0.0101895	0.0255637	0.000371346	0.00272886	1.80456e-07	0.0161593
275	0.000180573	0.320029	1.06043e-05	0.0148447	0.0192671	0.000376427	0.0244844	3.21277e-07	0.0248469	0.192493	1.36213e-11	0.000158716	0.000406615	0.00119808	3.97129e-06	0.000153981	3.32791e-05	1.82308e-06	0.00132607	6.65187e-05	0.0108778	0.0297662	1.56509e-05	0.000885377	0.000467086	6e-05	7.50702e-06	0.000390344	0.0237958	2.18184e-05	0.0043563
276	1.9411e-05	2.40404e-05	0.680332	0.00788842	2.35616e-06	0.000770139	0.0529636	0.0939769	0.290064	0.000142125	2.92745e-07	0.0434414	1.06001e-07	6.18709e-07	0.000230636	1.08922e-08	7.68287e-08	0.00224298	0.000679865	7.40159e-05	2.32286e-05	0.105161	0.000601953	5.62329e-05	0.000435875	0.045846	1.99938e-06	0.002367	1.26385e-05	0.00383956	0.00196485
277	0.0160455	0.000997682	4.94625e-07	0.100534	0.00279386	0.00226727	7.55549e-06	3.94171e-05	9.66144e-05	2.17729e-05	0.00206104	4.80634e-06	0.000218504	0.0863496	0.00434863	7.88902e-05	0.000142538	1.1222e-08	0.00484854	0.0401368	1.70795e-06	0.000139391	1.36273e-10	4.08492e-09	0.0217981	9.85045e-06	0.00564275	0.435368	0.000419334	9.29939e-07	0.00185499
278	0.000291741	0.00995139	5.06295e-06	8.37496e-05	0.0401993	4.3169e-07	0.560256	0.0626249	0.0130919	7.5586e-06	0.0787485	0.00505237	0.000822022	0.149362	0.0299196	0.869643	0.0514941	6.71809e-07	0.0471917	0.511663	1.59595e-05	0.14647	0.000575495	5.08257e-08	0.000991647	0.00784561	0.0312197	0.000383511	0.0107507	1.14315e-07	0.000326455
279	0.0107299	0.00161497	0.000488778	0.00702879	0.000236815	2.33594e-05	0.0838805	2.20225e-05	0.326519	0.000249899	6.38418e-07	0.00840012	0.0611062	0.0471562	7.62511e-05	0.0040733	1.30071e-07	0.000817795	0.000550222	0.0145788	3.72038e-05	3.68269e-05	0.226087	1.06545e-06	1.37052e-06	0.000248816	0.000129823	0.00215184	4.01761e-05	0.00145679	7.2286e-06
280	0.00866513	0.0897773	4.37125e-09	2.45011e-05	0.0006753	0.89548	1.60522e-05	0.0663181	0.00219611	8.81706e-06	0.00472608	0.0195711	0.0709179	0.0733368	0.036416	5.70015e-05	0.0592561	0.00919253	2.1867e-05	0.000696552	8.65274e-05	0.0326681	2.43492e-10	0.000191904	0.00188853	0.329262	0.000164443	6.08802e-06	0.00170861	1.2281e-05	0.0497443
281	0.00032997	9.14702e-06	0.000131261	0.00282746	0.000326133	8.29524e-05	0.000451635	0.000235465	0.000526146	1.56333e-06	6.29964e-06	0.00148248	0.0047049	0.0125381	1.6714e-05	3.33458e-05	0.000127279	0.00129765	0.00214335	0.000372702	0.0333697	0.000655303	0.00247259	0.0930636	0.0200148	6.35959e-05	0.000301829	0.00691708	0.00109103	0.0735206	0.00439077
282	2.96662e-05	0.000922092	2.17201e-07	0.073288	0.0148509	0.121595	1.30035e-05	7.28758e-06	0.0315932	0.00904732	0.000273437	0.000301435	3.88055e-05	0.00441298	0.00635505	2.26102e-06	0.0112681	0.0103509	0.0192935	0.0153573	0.00219312	0.00373838	0.00435777	0.000134888	1.34999e-06	1.75608e-10	0.000572152	0.00573063	0.00147364	1.34636e-05	5.34117e-06
283	0.234687	0.202574	4.41234e-07	0.311795	0.0255376	0.000763629	0.00745536	2.62355e-05	0.0342264	0.00666348	5.23703e-07	0.02668	3.32747e-07	0.000322298	0.0926322	4.43403e-06	2.2448e-06	0.0229976	0.00270521	0.0168959	0.00687429	0.00057767	0.0063663	0.00123508	8.51138e-05	0.00552936	2.41759e-05	5.33106e-06	0.0198209	0.000217716	5.47568e-05
284	0.000451826	0.00535685	2.36294e-05	0.436381	9.12047e-05	9.31424e-06	5.07602e-07	0.000145961	0.0036327	0.000827278	0.000549243	0.000220041	0.229546	0.00726746	1.78324e-05	3.45548e-05	9.04198e-05	0.0223885	2.61334e-05	0.00196853	0.00029055	1.09821e-06	0.000200349	0.166569	1.79697e-05	2.44785e-06	0.000192014	1.00747e-05	0.00148998	0.294475	0.0155494
285	0.000332617	0.00186909	0.0113277	0.0149895	0.327222	1.45518e-07	0.020634	0.13904	0.0181017	6.10939e-06	0.000785281	1.40561e-07	0.00130402	0.00280188	0.000750027	0.326658	1.30889e-05	0.00100633	0.000302181	0.00616204	5.05202e-08	0.0101635	1.01279e-05	9.95376e-06	0.000587691	4.01473e-05	7.08507e-09	2.6364e-06	0.00075763	0.000184017	0.00461604
286	0.0155352	2.50364e-06	1.84027e-05	0.000485085	1.8422e-05	1.79333e-07	8.46647e-06	0.000147169	0.000532807	7.83932e-05	4.43068e-05	3.62385e-05	3.74811e-05	0.00255017	0.00709551	4.36637e-05	1.40254e-05	0.00384043	0.0158395	1.99445e-05	0.00674937	1.03766e-05	8.82567e-07	0.00184042	0.0702694	6.73807e-07	0.000267218	0.00267201	0.0753848	0.00681604	8.96703e-05
287	0.0137055	4.14729e-05	0.53419	7.13202e-06	0.0315891	0.0052646	0.00237496	0.0716574	0.102704	0.00656152	1.65338e-05	2.07892e-05	0.00289717	0.197095	0.00987185	0.000259041	1.72326e-13	0.000322172	3.55302e-05	0.000850847	0.13634	0.000255327	3.38705e-05	1.6655e-05	1.30016e-06	0.000277631	3.89212e-05	0.000747181	0.00699591	0.000155198	0.00243347
288	0.00293609	0.0228949	0.00100913	3.96491e-05	0.0029105	0.000600044	8.05325e-08	0.267996	0.00244375	0.000191278	0.00030561	3.14065e-05	0.000228568	0.00866253	0.0048966	0.000218038	0.000375568	3.44104e-07	0.000123194	0.0618426	4.64751e-06	0.00081738	3.94009e-06	0.000360742	2.85113e-06	0.0032799	6.51568e-08	0.00016484	2.67713e-06	0.556241	1.33363e-05
289	0.0114628	1.61843e-05	0.0706815	7.89218e-05	0.016155	0.0573702	0.0891623	0.00288919	0.0376921	0.0855448	3.29491e-06	0.00309777	5.90144e-06	0.0004418	0.000911193	0.028371	0.000122961	0.108988	1.37531e-06	0.0807418	0.000397393	0.107293	0.021509	0.0234937	0.00867373	2.0763e-07	0.000651009	0.0263057	0.000172364	6.30439e-09	0.000847236
290	0.00427284	0.0274355	0.000125547	0.271434	0.156745	0.00798174	4.37076e-05	1.06289e-06	0.0053429	0.00180382	0.00740542	0.152936	1.20235e-05	0.0945123	0.0366423	9.13165e-07	0.0810434	0.00560617	0.000474199	0.0255994	0.00385591	4.28198e-06	3.78618e-05	6.90415e-06	0.0116783	0.0106429	3.84013e-06	5.7189e-06	2.17803e-05	6.51727e-06	3.34281e-05
291	1.51915e-05	0.00619932	0.000692928	1.18306e-06	0.00316653	0.42025	0.00798458	0.00197259	0.00291253	0.0393136	9.0082e-06	0.0200102	0.00404126	0.0225002	0.000559447	6.94417e-05	7.86549e-07	0.000848766	0.0139012	0.051024	0.0115233	0.0094445	0.0225666	0.0348631	0.00682972	0.00300997	0.000596215	0.0203285	1.14502e-05	4.99292e-05	0.000510693
292	0.00539722	0.0765947	0.000153047	1.5833e-05	0.00431223	0.000281551	0.0643248	0.00060633	4.2729e-07	3.87778e-06	3.79965e-06	0.0203065	0.000398402	0.00598629	0.00414679	0.013856	0.00267826	0.000371646	0.000847324	0.00430993	0.000721714	0.00105582	0.339909	1.70163e-06	0.0390918	0.00278209	5.41451e-05	2.45105e-05	0.0186981	2.23592e-07	3.08788e-05
293	0.000923472	9.96503e-08	0.042041	0.00311871	0.000901403	0.000154297	0.00462045	0.00063088	0.000302969	5.53951e-07	0.00297226	0.0110755	5.28589e-05	0.170728	0.0635785	0.000700118	0.00208161	1.38666e-05	0.0553594	0.00464207	0.000824219	0.0617187	3.40115e-06	0.000914381	0.00105393	0.209776	0.0182799	0.00199992	3.40477e-07	0.000371759	0.000980984
294	0.000111397	0.00713915	0.0030633	0.00136278	0.0390385	0.0321765	0.00556292	8.75493e-06	3.06762e-05	0.000289884	4.40162e-06	0.000135154	0.0022085	0.0250133	7.64742e-08	6.66872e-07	0.0202912	0.00181542	8.07121e-06	0.00212124	0.0512801	0.0416302	0.00314951	0.00125338	6.57663e-05	7.34703e-05	7.73922e-05	0.000352694	0.0092754	0.00160526	9.94755e-06
295	4.95078e-06	0.000410975	0.00137022	0.123845	0.00681763	0.000322122	0.00768379	0.000634478	0.00101946	0.0150012	0.459432	0.000202077	0.00214973	0.0721149	0.00618898	0.0382609	0.0268155	0.000594707	0.0377866	0.00152443	1.16684e-06	0.00525884	0.000246564	1.93867e-09	3.32147e-07	0.00172172	0.0138228	6.42199e-06	0.046588	0.000139925	3.7094e-05
296	0.179743	0.000286905	0.00687698	5.91463e-06	0.0280844	0.0021864	0.000207928	0.000799057	0.00542573	0.00092117	3.50347e-05	0.0371362	0.00425681	0.00512921	1.29626e-07	1.71887e-06	0.000473766	0.0221541	2.8213e-06	0.0224251	7.6096e-06	0.0184903	7.28552e-05	0.956438	0.000395308	0.0016103	0.0107243	1.07223e-05	0.0254902	0.000161938	1.61409e-06
297	0.00161394	0.000610364	0.032374	0.694851	0.0184067	0.00586296	1.80659e-05	0.00178369	0.166159	0.00431953	8.86448e-07	0.0183361	0.00206408	0.00135622	0.0104828	0.0020608	0.0142712	0.00254165	4.36675e-05	0.00447118	2.52794e-05	0.00467129	0.000112792	1.22811e-06	3.09633e-06	5.44794e-05	0.00198608	6.35863e-09	2.71046e-10	1.74162e-08	0.00233623
298	3.14405e-05	0.000228382	1.79171e-06	0.0226862	0.0213812	0.0444312	2.48626e-05	0.00190936	4.28317e-05	0.0030057	9.25498e-06	0.000186007	0.0382899	0.00525047	0.0229606	5.76268e-05	6.30111e-09	0.71449	0.00200708	0.00218263	0.0136866	0.000270873	0.0111415	9.65835e-06	0.0676118	3.79537e-09	0.0279574	0.00265937	0.000172133	0.000222287	7.21925e-05
299	0.00258548	0.00954804	0.0170456	7.85583e-06	0.000171111	5.86138e-05	0.0104343	0.034954	0.000614516	1.42945e-05	0.101468	0.0746173	0.000116283	0.0118686	0.00011653	0.000316252	2.41246e-05	0.00121669	1.01283e-05	0.00191101	0.00884074	0.00704986	0.000263276	4.27678e-08	3.46713e-05	0.00885847	0.00175479	0.000561704	0.000204967	3.13622e-05	0.000426391
300	0.00228626	0.484954	7.15979e-08	3.72542e-05	0.000138972	2.1735e-07	0.284267	6.34144e-05	0.00118784	0.000112568	0.01342	3.6165e-06	1.63998e-05	0.000122681	0.0875805	0.00209444	0.000221118	0.00239757	0.00202211	0.000168439	8.29912e-06	0.000420412	0.0230303	1.84546e-06	0.0335187	2.56735e-06	0.0243165	0.000323826	0.00502039	0.000113028	0.0276079
301	8.27017e-05	0.444099	9.62293e-06	0.00997643	3.56297e-06	0.000332471	0.000151603	0.0149532	0.000173258	0.0198213	2.27708e-06	0.000841085	0.448208	1.82689e-05	0.0506724	4.90446e-07	5.99398e-05	0.000910135	1.18365e-06	0.0687282	0.00221625	0.00284525	0.0872463	0.000247615	0.000270432	0.0037123	0.0422095	9.32175e-07	0.0629838	0.00227637	0.000166769
302	0.837787	0.0220029	0.000939277	0.00783138	2.66711e-06	0.000449603	4.66075e-05	0.000541629	0.00454208	0.0020337	0.0358785	1.69788e-05	0.0554631	0.0270882	1.80788e-07	0.0162386	1.61411e-08	0.000242669	0.0059657	6.26826e-07	0.0114393	0.0703968	0.0348632	0.00100059	0.130819	1.52963e-07	0.000412763	4.97868e-05	5.90041e-08	8.86939e-12	0.00441834
303	0.000152506	0.0127087	0.000802282	0.000111561	0.016537	0.000538366	0.0100934	0.120047	0.00859465	0.0839065	0.665565	0.00027322	0.00119885	0.00895216	0.152138	3.70954e-06	4.18144e-05	0.0152737	0.000635474	0.00397351	0.000856594	0.000976491	4.08531e-07	0.00679132	3.74242e-06	0.00601417	3.17598e-10	8.66264e-06	4.92175e-06	1.34197e-07	9.4701e-08
304	0.000829488	0.00572089	1.41029e-09	0.00582932	0.663522	0.00366141	4.13098e-08	0.000523897	0.0257845	0.432338	1.48513e-05	0.000144798	0.00862762	0.0777164	5.68481e-06	0.0129335	0.000274983	3.26163e-05	0.000320352	2.71244e-07	6.31584e-06	2.1988e-06	0.171082	0.0087612	0.00109847	0.00160835	0.00183903	0.00427646	4.63632e-08	1.40312e-05	0.0433969
305	0.0057349	0.000320656	0.187123	0.0712396	0.00732644	4.62377e-05	6.67911e-06	0.000548012	0.00156384	0.000181117	0.00211119	0.000420594	3.01197e-06	0.0105396	0.000106388	0.00346184	0.95789	0.000498453	0.577044	0.00686694	0.03115	0.0202896	0.0127313	0.000434517	9.61444e-05	0.000760871	0.00664365	0.000126802	0.178466	6.66152e-07	0.00720752
306	0.000108444	0.0001019	0.0052681	0.186768	0.074417	0.00783314	0.00602048	0.000562905	0.00298472	1.43617e-05	6.83239e-07	0.000342386	0.00510216	0.0623463	0.000233906	0.0412872	0.0190523	3.24078e-06	0.0101768	0.00768341	0.00250112	0.0503284	8.83518e-06	0.0115335	2.60146e-05	7.00536e-05	7.04383e-05	8.05337e-06	7.25195e-05	0.00838937	0.000196332
307	0.000537638	0.00060541	0.0255907	0.0435476	0.083759	0.00650589	0.0328389	0.0332064	6.33185e-05	0.545869	0.123042	0.121777	5.37516e-06	0.000230488	0.000244276	0.00032396	0.00218943	6.77303e-06	0.000504069	6.94747e-05	0.0347133	0.00720164	0.000154026	1.77416e-07	0.073576	2.45583e-08	0.000146714	4.23144e-10	5.86445e-06	4.45806e-05	1.15076e-05
308	0.0627822	0.0458944	0.00291605	0.0470811	1.79643e-06	0.121594	4.02619e-09	0.00981881	4.49735e-07	0.0187442	1.65745e-11	2.68082e-05	0.00972685	0.00542923	0.0154563	0.000959046	0.00190109	8.34838e-05	0.0256544	0.0680851	0.49612	2.2262e-05	8.48117e-07	0.000346377	0.0446779	0.000217891	4.74938e-07	0.00243501	1.37362e-07	0.0002602	0.000271216
309	1.4523e-07	0.027891	0.0928534	0.000270913	4.70074e-05	0.0030735	2.78883e-05	0.0244192	0.00748054	0.000193599	2.32003e-05	4.96677e-07	6.13071e-05	0.174519	1.26073e-05	5.46028e-05	1.93036e-05	0.00214488	7.90715e-08	0.00206352	0.0034682	0.00191653	0.0154034	1.62462e-06	0.0117797	0.00410385	7.2958e-05	9.73603e-06	0.000569918	4.35047e-06	1.27427e-05
310	0.3529	0.00512628	0.00128764	0.901732	0.00141158	0.0409542	0.000239418	0.00719508	0.182287	4.3425e-06	3.44704e-06	0.00487771	3.88066e-06	0.00210451	0.000182015	1.83914e-05	7.93515e-05	1.426e-05	0.00114817	7.89142e-06	0.0470053	0.123984	1.08366e-07	0.0258152	0.0295409	0.890564	3.38947e-07	0.000752157	0.00364729	4.37454e-06	0.00117984
311	0.0338566	0.0095975	0.0286923	8.62523e-05	0.034514	0.0183773	0.0112898	0.00240481	0.000603696	1.08044e-05	0.00208852	1.50658e-05	0.0478506	0.00314097	0.0199192	0.00416739	0.00498698	0.0670165	0.000253312	0.0345007	0.0192368	0.0146505	0.00862937	0.000203001	4.93522e-08	0.000497076	4.56797e-05	8.81102e-09	0.000698953	0.00386756	0.0109075
312	0.0042204	3.0706e-06	1.7131e-06	0.00680821	0.0917181	0.000339428	3.18852e-06	2.86597e-05	0.000950509	0.000227917	0.122344	0.0146456	0.000126518	0.000128082	0.00055548	0.00126036	4.89926e-07	0.00763616	0.000100903	0.031129	0.00178524	0.00932411	0.0112306	0.0423566	0.0892983	2.94962e-08	8.16202e-07	0.137123	0.000176064	0.000386852	5.88102e-06
313	0.0199392	0.00149421	0.00667548	0.0861636	0.368311	0.000847786	2.78657e-06	1.01192e-06	8.13127e-05	1.62416e-06	0.0136079	2.50467e-05	1.90929e-06	0.00561373	6.72599e-05	6.63347e-06	5.11791e-05	0.087064	3.67942e-08	0.00202093	0.0234874	0.000336024	0.0564549	0.00212597	0.0188951	3.38918e-05	0.00531888	0.0151593	0.000866403	7.31065e-05	0.00283369
314	0.0778559	0.000467354	0.0118769	0.000473231	0.000127098	0.0154569	4.10752e-05	0.0239424	0.000200649	0.0102075	1.9949e-06	0.010348	0.00108846	0.000160948	0.00480078	0.00030856	0.0181626	2.09855e-05	0.000749061	0.105816	2.15332e-05	0.0159043	0.0076881	0.00483324	0.000142352	0.00621924	0.000370174	0.0141892	0.00511905	8.03115e-09	0.00250489
315	0.00211592	0.000226286	3.2298e-07	0.125139	0.000263746	0.0031804	0.000223322	0.00304932	0.000541488	0.0636193	0.00038887	0.0146479	0.034448	0.0110839	0.769109	3.27266e-06	0.145313	0.00481742	5.19316e-06	6.22721e-05	0.000278829	1.87028e-06	2.59365e-05	0.229908	0.000264379	0.00484109	0.0258885	0.000446661	4.30449e-06	0.00526033	0.000645537
316	0.217316	0.000359891	5.65463e-08	0.0269346	2.16807e-08	0.0031984	0.00138845	7.36222e-08	0.00469678	0.000201863	6.83845e-07	0.000355305	0.00275216	3.30589e-06	0.000205714	0.00146182	1.92679e-05	0.0271519	0.000119959	7.71252e-06	0.000763247	0.016096	0.000443296	9.19547e-06	0.00198603	0.00141675	0.00567694	0.000202088	3.64477e-09	2.85752e-09	0.00293669
317	0.00373759	0.0854395	1.42286e-05	0.0433497	0.000814851	0.14844	1.51511e-09	0.58947	0.00475183	0.141023	4.00672e-05	7.27649e-05	0.00249949	4.9047e-06	8.03551e-07	0.000145492	0.0250461	0.000708343	4.81716e-05	1.19289e-05	0.00526042	0.000205803	2.79632e-05	1.37981e-07	0.0435801	0.00419272	0.0186198	0.000830036	4.44976e-06	6.53781e-07	3.49952e-06
318	0.0165502	0.00688031	0.0976896	2.93643e-07	0.039344	0.0801115	0.0104519	0.0058847	0.000306961	0.047103	8.48307e-07	0.000157189	0.0355999	1.91771e-06	0.0367478	0.00378197	1.13461e-05	0.003652	0.00402087	0.0372352	0.000150394	5.26014e-06	7.23149e-06	1.9233e-05	0.000301596	0.00234906	0.00325284	2.4719e-07	0.000268498	0.00138134	4.11462e-05
319	0.0174794	0.556478	0.0022776	0.00675918	0.0369407	0.383301	0.0182627	0.00666507	0.548461	0.00112517	0.00240178	2.76598e-05	0.000176771	0.000174646	0.00286367	0.0105738	0.0459214	0.0017839	8.7203e-05	0.000207421	0.00115132	0.000234026	0.00208443	0.250742	0.0048111	0.00210975	1.86746e-05	0.000318261	0.00077359	0.00648826	1.41282e-06
320	0.0032487	0.000573869	0.00183822	0.0002924	0.013666	0.00102789	0.218623	6.40876e-05	0.000561766	0.000168684	3.75691e-05	0.00242389	5.46904e-05	0.018955	0.0091993	0.0143718	8.54274e-05	0.00304284	1.40957e-05	4.03736e-06	0.000152839	0.00389855	0.00977656	2.97574e-07	0.000270595	0.00275763	1.19786e-06	0.0328741	0.000396035	6.41073e-09	0.00159533
321	8.83706e-05	0.00340695	0.000146842	0.0506531	0.000681865	0.00179281	0.0998011	7.95904e-05	0.00242586	1.79912e-06	0.758181	0.00646782	2.22216e-08	0.0096159	0.00209102	0.1176	0.00575969	0.00913232	0.000811387	0.015513	8.3938e-05	2.31848e-07	0.0262669	0.00607718	4.45755e-06	0.00030558	3.50753e-05	0.0145032	0.000112152	0.00436767	0.0187604
322	0.00773805	0.0070769	8.17489e-05	0.0170477	6.51662e-06	0.000806966	0.00623722	0.0778241	0.00419653	0.0164688	0.000446407	0.00703675	0.000333885	0.0904903	0.00749587	0.00331226	0.0157015	0.00011979	5.60307e-06	0.00703175	0.349537	1.97436e-05	0.000204032	7.70794e-07	6.28922e-09	3.39957e-05	0.0204297	9.02258e-05	5.01545e-06	0.00235994	0.000641846
323	3.09721e-05	9.12505e-06	0.0010143	0.0735933	1.06525e-05	3.15727e-05	7.75767e-05	8.78908e-05	0.000180512	0.00225172	0.000222687	0.0050486	0.000353622	0.0617341	0.000168254	2.03358e-06	0.00201223	0.391733	0.0398802	0.00016493	4.56411e-06	0.0498908	2.54474e-06	5.79134e-09	7.07928e-05	0.00285304	0.0560547	0.0253012	0.000496913	0.0413145	0.0263244
324	8.14248e-05	0.871185	1.8193e-06	0.154455	0.0301351	0.0582795	0.00174636	2.11298e-06	0.000794122	0.00046957	0.891589	0.0541064	0.000315415	0.00173851	0.000151123	0.000461047	0.0105188	0.000550384	0.00321718	0.0119071	0.0140856	0.00327592	1.954e-06	0.000145924	2.54348e-10	0.172166	5.71293e-08	9.23716e-08	0.000157548	2.1874e-06	1.61887e-07
325	3.74455e-05	0.0750038	8.87056e-08	0.00117631	0.0445369	0.0701852	0.00658292	0.0064519	0.000687996	0.035537	0.00189735	0.000909201	9.46255e-10	1.42592e-05	0.00143069	0.20859	4.07937e-07	0.00249544	6.07215e-06	8.22403e-05	1.2279e-07	3.21837e-05	0.000142963	0.0303622	0.000659617	2.49329e-05	0.132107	0.00226093	0.012039	7.01397e-06	2.91485e-05
326	0.0221847	0.0400287	2.04021e-05	0.308787	1.28503e-05	0.00556723	0.0024545	0.00372079	6.08776e-05	1.44948e-05	0.0368851	6.51409e-06	0.00461507	0.000290041	0.000905311	0.00149105	0.000403194	0.00261684	0.00123968	0.325579	0.00481443	0.0142409	0.00232188	8.18193e-06	1.47911e-08	1.21855e-07	2.50455e-05	0.00422786	0.000807531	0.0139097	0.017009
327	0.00139525	0.401066	3.14662e-05	0.00158326	0.128864	0.00255831	4.36984e-05	0.00477965	0.0258183	0.000372894	0.000375803	1.26788e-05	0.0163678	0.00027617	0.00207066	0.000492496	4.30489e-05	0.0190943	0.00133761	0.000270414	0.0245384	0.000449076	0.000554644	0.000179009	0.103338	0.00165903	0.0143234	0.000596494	0.00017251	0.00878179	0.000119844
328	2.53958e-09	0.0103497	0.00115085	5.23801e-08	0.00144263	0.000441801	0.0124785	0.0339799	0.00830231	3.94378e-06	0.000307941	0.00129087	3.76702e-05	0.000668212	0.193548	9.79313e-05	0.0139378	0.00293379	0.000355179	3.46817e-05	0.00391552	1.08514e-07	0.0490191	6.6207e-05	0.000353194	1.57526e-06	0.0449971	9.18558e-06	0.00470868	6.57336e-06	0.000524775
329	3.45342e-08	9.56056e-05	0.000147585	0.00186897	0.00372657	0.000807256	0.00654507	0.0557324	0.00582222	3.70563e-05	9.3855e-09	0.00288637	0.11272	0.270143	0.00962978	0.00257622	0.0182276	1.44668e-05	0.0290214	0.000104156	0.000764927	0.000697251	0.0747737	2.12058e-06	0.397778	0.0301766	0.000957041	0.000156096	0.00800755	9.30334e-11	0.00015229
330	1.2774e-05	3.96122e-05	5.33856e-06	0.000613106	0.000643883	1.32319e-05	0.103721	9.86144e-05	0.0726243	0.0101225	2.81404e-09	0.0104292	0.285833	0.0265009	0.361933	0.010767	0.00104405	1.74495e-07	7.15514e-06	0.000588634	0.000116014	0.0216875	0.000317046	0.0455039	0.00220406	1.00776e-08	0.0193844	3.09371e-05	1.40015e-05	0.000340729	0.00367516
331	0.00772035	0.0531439	0.244132	6.34297e-05	0.327987	0.0222226	1.17116e-07	5.44098e-07	0.0363671	0.00283195	0.0640718	4.32013e-05	0.000662354	5.86313e-06	0.157819	0.00251566	0.0110362	0.183414	0.137988	0.00347346	0.0332977	0.000173767	0.000840598	0.0346307	0.00748087	0.109202	0.001015	0.00864069	6.4875e-06	2.72224e-06	1.96034e-05
332	0.00344773	0.0467656	0.013556	0.000578074	3.56592e-05	0.01951	1.3823e-06	0.53418	0.00103509	0.0136251	0.0763011	0.000184253	0.000721717	0.0112494	0.0118169	0.000490628	0.000261125	0.752025	5.35656e-05	0.000552636	0.270734	0.00190123	1.17004e-05	0.000205102	3.73637e-07	3.25375e-05	1.91471e-06	0.00373709	2.03826e-09	0.0926316	0.00160875
333	0.00176403	2.42306e-05	7.65511e-05	0.00415987	0.0196736	0.000829974	6.28153e-06	0.0446301	0.0294114	0.00117084	1.27212e-06	0.00272752	0.0135875	0.00821976	0.000253967	0.00138327	1.34073e-05	0.0942198	0.000542347	0.000106907	0.00552132	0.00334924	0.000810156	0.0205698	0.145444	0.00363549	0.000374353	0.000113017	0.0829464	0.00207538	0.000738505
334	9.41065e-05	0.097872	0.00107023	0.0216477	4.41147e-05	2.61646e-07	0.000312845	0.300261	8.48377e-07	0.0389907	0.0106192	0.0320019	0.0032212	0.00799859	0.103952	0.000163424	2.98652e-05	2.14231e-05	2.85521e-06	0.000558261	0.00134274	2.69002e-05	6.97119e-06	3.89034e-08	2.97979e-06	0.0484027	7.00705e-05	0.00138732	1.3475e-07	1.64238e-09	0.0119839
335	0.124801	0.0419593	3.45633e-06	0.00840261	0.00871447	0.00239064	0.927965	0.0316471	0.00579582	0.000216019	0.00345773	5.50854e-07	0.000298234	0.0806139	0.00368887	0.000284418	0.00959612	0.00100671	2.64615e-06	0.000871923	5.23044e-06	0.00807623	7.92229e-09	0.000481349	9.38315e-05	0.00122506	0.000256389	0.000661659	0.00131202	0.00143312	9.55949e-05
336	2.24763e-10	0.000206381	0.00688138	0.0519502	0.000651292	0.00772786	0.0416428	4.90488e-05	0.00105299	0.112407	0.00836269	0.0203375	0.00687377	0.61589	7.4002e-05	2.8141e-05	0.660028	0.145968	0.0200692	0.108668	4.76588e-07	0.00012715	0.0227161	0.00081948	0.0020821	0.00613807	0.0101952	0.080905	0.134761	0.0709304	4.02896e-06
337	0.00178055	0.0750174	0.037143	0.00138157	0.0112995	0.00117398	0.000171647	0.00101986	0.0268511	0.101088	8.6389e-06	0.00518748	0.0137346	1.45663e-05	0.000161774	0.000291062	0.0403458	0.0598913	0.000416644	0.000585547	0.00649517	0.000401734	1.59261e-06	0.00209232	0.426039	0.006746	0.021769	0.000256248	5.71259e-09	0.15062	0.00815081
338	0.000705963	0.000762015	2.90403e-05	0.0984212	0.00129423	0.00264978	0.0376747	0.00033366	0.00912267	3.41572e-05	1.04323e-05	0.000270782	0.000136895	0.00158599	3.36352e-06	1.14359e-05	4.20642e-08	0.0166124	3.03367e-06	0.000764786	0.320174	0.000353137	1.6914e-06	1.69569e-06	2.26863e-05	2.31559e-08	0.000127715	0.000285405	0.141973	0.000137321	0.677758
339	0.0575564	0.0518832	3.06722e-08	0.0119913	0.000343622	1.47368e-05	0.00401756	0.978856	0.0203806	0.00368686	0.0576299	0.000491298	0.00113644	0.0329044	0.00115701	0.000220624	0.000187002	0.016751	0.0128657	1.10157e-05	0.232657	0.00219684	0.000175313	0.00451023	3.72982e-06	7.17944e-06	0.00999064	0.00128045	0.126491	0.0135231	0.0136931
340	0.19862	2.8086e-05	0.0576027	0.543251	0.0475876	0.000116744	0.738599	0.339011	0.0054415	0.343161	0.0329879	0.0416132	0.000688142	1.45095e-06	0.000407452	0.000139743	3.66051e-05	0.00278219	0.00352001	0.0285486	0.000525135	0.000457888	7.88152e-06	0.257333	4.11398e-06	0.059937	5.60676e-05	0.000308763	0.00162933	1.0912e-05	0.000508993
341	0.104364	0.00219615	0.0147775	7.01756e-06	0.0291561	0.0299512	0.000224747	0.207361	0.0350297	0.161974	0.386119	0.00117575	0.070069	0.00309165	0.000577955	0.00182283	2.44702e-05	0.0945172	0.0013201	0.0276527	0.00451457	2.66637e-05	0.00209697	0.00155869	0.00288964	0.132418	0.0432167	0.000666381	2.92822e-07	0.0388328	0.00383317
342	0.0273584	0.000536585	0.185739	0.000130696	0.00027528	0.039485	0.0268417	0.00215449	4.46517e-07	3.63618e-05	1.35123e-07	0.00115721	0.00280337	0.0232759	5.64133e-06	0.00277076	0.0396542	0.145389	0.000236514	0.000211835	0.000604273	0.000546677	5.99423e-08	0.0713208	0.000408713	0.000165793	0.00371792	0.141961	0.00023553	0.00358471	0.00510954
343	3.85801e-05	0.00271254	0.00295012	0.000249914	0.0343985	4.54135e-05	1.14163e-07	0.0134274	0.00149216	0.000440085	3.54008e-06	0.000487248	0.0181131	0.00148	0.00191514	0.00208241	0.00122964	0.232061	0.00510665	0.0713067	0.037705	8.55094e-06	0.00031197	0.00130705	0.00122313	0.00117695	0.00372014	9.01542e-05	0.000814739	0.0237364	4.29349e-06
344	0.0115643	9.38035e-05	0.00079217	0.0025879	0.0157044	5.26869e-06	0.00150575	3.25672e-05	1.49882e-07	0.0426405	0.000236396	1.86579e-05	0.0913724	0.000772068	0.0010788	0.000344324	7.90119e-05	0.0216264	0.00747674	0.000352108	0.00113082	0.000381949	0.000294379	1.78935e-05	0.0306176	0.00395023	0.000194469	0.000376001	6.42472e-05	0.00227825	0.000110116
345	0.287394	0.000681494	1.98204e-05	0.00251112	0.0079964	0.00942118	9.24621e-05	0.000275427	0.00659168	1.61679e-05	2.6205e-06	0.000949109	5.80564e-07	0.00153796	0.197696	0.0218934	2.44943e-05	0.000108991	0.00116592	0.0099411	0.0133023	0.00315291	0.000539889	0.000103777	0.0665947	0.00877877	6.21194e-05	2.79055e-06	0.000173176	0.0186326	0.117099
346	3.56987e-06	0.0090715	0.0265043	2.83777e-05	0.00026764	0.00208583	0.00031534	0.0813029	0.0225913	0.0770506	0.139249	0.00313995	2.34839e-08	0.00110869	5.5059e-05	0.481159	0.000100339	0.00898233	0.0178269	0.000191342	0.00086385	0.0138564	0.267574	0.000633116	3.38291e-06	0.000435539	0.0661371	0.00637557	1.58835e-05	1.59432e-05	0.00196058
347	1.93656e-05	0.0700776	9.52362e-06	0.244475	0.00247644	0.0120948	0.00143578	3.43466e-05	0.0239986	0.164129	5.26301e-09	0.0390186	0.0139049	0.432115	0.0318923	0.0386221	0.0609402	0.00199919	0.000426581	1.62698e-05	0.00103683	0.00771765	0.00123501	3.51317e-05	0.000244984	0.0357108	0.000681253	0.113252	1.35639e-05	4.11023e-05	0.0250199
348	0.0613613	0.00339317	3.90144e-06	0.000364395	0.247595	0.000130808	3.09592e-05	0.000562216	0.0126353	0.000361393	0.0339698	0.0223412	1.40828e-05	0.0155953	0.0208522	6.78631e-08	1.58393e-05	0.00284539	0.00180054	0.0994828	0.00367856	7.50722e-05	0.000982509	0.00848898	8.38509e-06	1.92167e-05	9.86297e-05	0.00268352	1.00427e-05	0.0173433	0.000397748
349	0.000273908	0.00954195	7.41718e-05	0.00392858	0.0188854	0.0240219	0.000616388	0.0773621	0.0197421	1.08818e-06	4.58044e-05	0.00189307	0.0416258	0.2604	0.196099	3.41087e-07	9.86203e-05	0.00161918	0.0718217	0.0876533	0.00181903	0.00157571	0.000554527	2.8581e-06	0.000125523	0.00571355	0.540949	6.96006e-05	0.00465931	1.87648e-11	0.00131794
350	0.00109499	0.00929472	0.000192605	1.59272e-05	0.0120681	0.000326929	0.00333726	0.0141164	0.00106081	0.00338476	0.151902	0.00657614	1.14032e-05	3.2398e-06	0.00112426	0.000211216	0.00633484	0.000287332	0.0279402	1.0738e-05	0.00438614	0.372085	0.00879641	0.00958358	0.0298169	0.000413164	0.0336516	0.000132675	1.81042e-08	0.00026334	5.82648e-05
351	0.0152122	0.00568777	0.00061783	0.0859224	0.0201022	0.00337651	0.00583259	6.32856e-05	0.000327411	0.00208543	9.64575e-06	0.0526702	1.34856e-07	2.70155e-06	5.97125e-05	1.97388e-05	1.61622e-07	0.0448927	0.0010089	0.00128548	0.182013	0.00207091	3.82465e-05	0.0269925	0.000977587	0.00019694	6.55921e-05	0.000162898	0.000271657	9.89571e-06	0.0404343
352	0.0169363	0.000663186	0.00216617	0.000718952	0.00459297	0.0147747	0.000261255	0.0610416	4.36576e-05	0.0591373	0.00188716	0.000765822	0.00273	8.49247e-05	0.00265315	1.25231e-05	0.0597411	0.000259705	0.000940225	0.00370279	8.27022e-05	0.0064327	0.00165091	0.000244146	0.00701154	2.52356e-05	0.000222201	0.000164665	0.0129929	1.77772e-08	0.000282629
353	0.0052866	0.062091	5.79321e-07	0.000233366	0.000328269	0.00157618	1.76132e-05	0.000946624	0.000520012	0.00111005	2.60708e-07	0.00925394	0.052243	8.09095e-05	0.000299825	0.000590691	0.000179358	0.0358097	0.228778	6.55345e-05	0.0417546	3.14481e-09	0.0346962	0.000457591	3.81914e-06	0.00408361	0.01287	0.00292964	4.37789e-06	4.21711e-06	0.000110928
354	0.0120326	0.211668	7.92947e-06	0.0203295	0.0299056	5.72783e-05	4.99039e-05	0.000370124	0.286158	0.000302616	2.73096e-05	1.99128e-05	0.00167283	0.00900628	9.46606e-05	7.67451e-07	8.01581e-07	5.60014e-07	0.0251459	0.00225418	0.00526845	0.00011202	0.000714919	0.307335	7.34323e-05	0.000568852	0.00827891	6.63386e-05	0.000858055	0.00791174	1.5016e-07
355	0.00526597	0.0391375	0.763382	0.0112718	0.00540698	0.0355327	0.0059171	0.00039843	0.00157113	4.71622e-10	3.86842e-08	0.000375155	0.00761115	2.48806e-05	0.0011837	0.049387	0.0939834	2.97263e-05	0.00141776	0.00278163	0.0022546	8.43128e-06	0.00104938	0.000137899	1.66443e-07	2.69377e-05	1.73251e-07	0.00028941	2.14168e-06	0.000219043	2.31513e-05
356	0.271186	0.0880311	3.00628e-05	0.000268193	0.00898715	0.252805	1.11392e-05	0.000930092	0.00340212	0.0011309	0.000106088	0.0225466	0.0888882	0.000122795	8.98747e-06	2.37287e-05	0.00495728	0.00030521	0.00766779	3.03854e-05	0.00258935	0.00666325	0.00019824	0.000611065	0.00192435	0.0521931	0.000266831	0.00648984	0.00552603	0.00018873	0.00329011
357	0.289296	0.0343332	9.4223e-06	1.02366e-06	0.00085915	2.45281e-05	5.49564e-05	0.00014573	0.0341104	0.0738391	6.7795e-05	4.69139e-06	0.00115704	0.000134851	1.09508e-05	0.0118374	0.00394356	0.0481302	4.31055e-05	0.0196865	0.000184611	0.00135256	1.27119e-05	0.000291102	0.00761329	8.662e-05	0.00013589	0.00010367	6.27788e-07	0.00755743	0.00144281
358	0.000186997	0.0112099	2.6549e-07	0.370356	0.00104369	2.50449e-06	0.000178054	0.00391644	0.00151872	0.00331139	7.93054e-07	0.00685805	0.0350294	0.0043053	0.619281	9.44051e-05	0.00171048	0.0514139	0.025894	2.05985e-06	0.00355445	0.0829698	2.29156e-07	0.065134	0.0400745	0.000952893	0.0309975	0.00521524	5.78632e-05	0.00267903	0.00214736
359	0.0665512	9.96399e-06	9.09604e-05	0.0474593	0.0011234	0.00420744	0.062624	0.0614161	0.00600915	0.000110518	0.000102031	0.552328	0.00718742	0.000407792	0.0015726	0.0723928	0.0666794	1.61116e-05	0.00532326	0.00049155	0.00040285	0.000129022	0.341135	0.00153182	0.000504977	1.43101e-06	0.00139569	1.0357e-05	0.0115894	0.000664924	1.69558e-05
360	0.00122618	0.0690805	0.0834911	1.22065e-05	0.000972542	0.000168562	0.124602	0.000615541	0.000159195	8.83019e-05	9.588e-05	0.00607878	0.010306	0.000650987	0.0264812	0.00137497	5.38403e-05	0.000289305	0.0176734	0.00821591	1.43207e-05	0.000603769	1.10779e-09	0.0179678	0.0380552	0.0317558	5.32255e-05	0.000508048	3.65805e-06	0.00363708	7.47469e-05
361	0.000610999	0.000417551	2.06018e-06	0.000489729	0.00155732	7.10773e-05	6.90096e-06	1.08854e-05	0.00375475	0.00726687	0.274885	4.17343e-05	0.188769	0.040118	0.000383971	0.0170385	0.160668	0.00149624	0.0286741	0.0112293	0.00404752	0.000515552	0.0302864	0.00029891	0.13947	1.34287e-08	0.00292538	0.0123154	0.00292884	6.04437e-06	0.000221191
362	0.276271	3.86555e-07	0.0023047	0.018191	3.6895e-07	0.000634933	0.0182868	8.66888e-07	0.00433177	5.52609e-05	5.05472e-05	0.0277148	0.309273	6.52173e-06	1.09037e-06	2.27084e-06	0.000964613	0.0203623	0.0414149	2.41496e-09	0.0103709	0.0160537	1.46547e-07	0.000406497	0.000468598	2.10584e-07	0.00222304	0.00280131	1.63833e-10	1.21895e-06	0.0282578
363	0.000170497	0.00676382	2.49879e-06	0.0187742	0.00151794	0.0161956	0.0086365	3.71307e-06	0.0220468	0.0244799	7.27856e-06	0.000323624	0.000923369	3.57645e-05	0.00286002	1.76094e-07	2.44137e-06	4.83464e-07	5.86541e-05	0.00580549	9.27234e-07	1.40388e-05	4.19487e-05	0.0308764	1.97402e-05	0.0841676	3.29228e-07	3.23895e-05	0.000118375	0.000515325	0.0362903
364	0.00480439	1.64011e-05	1.71102e-06	0.000475288	0.00365103	0.00590479	0.000365016	0.0147948	0.0121519	1.85575e-05	0.0808193	0.0228236	3.02918e-08	1.88861e-06	0.00147751	0.0321076	0.00277965	2.36175e-06	0.0558795	0.00504679	0.35063	0.0022349	0.00385418	0.000348093	0.0586212	0.000113695	2.82365e-05	5.69052e-06	0.000643277	2.35774e-06	0.110474
365	0.00577868	6.15312e-05	7.62548e-06	0.000201104	0.00687798	0.00975199	0.0619699	3.72371e-08	1.30077e-07	0.0778375	0.413844	0.0626545	0.314087	0.00240592	0.88371	0.0154638	0.0243956	0.000398388	0.1636	1.52105e-08	0.0272919	0.00313869	1.82244e-05	2.84587e-06	0.000524471	0.0066462	0.115215	0.00196583	1.52548e-05	6.11264e-08	4.19418e-05
366	0.000188511	7.38549e-05	2.65658e-06	0.00469061	0.0243543	0.0108153	0.0171682	0.338854	0.00441149	0.00163084	0.000277967	0.000572975	0.501441	0.0340899	0.0943001	5.16373e-06	0.0576648	9.89104e-06	0.009537	0.000308069	0.117259	0.0130475	0.0248608	0.000367427	0.00742515	0.000528727	0.000113019	8.48217e-13	2.1434e-05	1.81387e-06	0.00042159
367	5.93753e-05	0.00120905	5.05361e-08	0.000817402	0.00367636	0.0046555	0.00204465	0.0026374	0.161485	8.63069e-05	0.000286121	0.00177875	0.000654448	8.87195e-05	7.2946e-05	0.00150227	0.00268284	0.000125139	0.00194958	7.01564e-05	0.0033673	0.0369911	2.95011e-07	0.000497177	0.00575929	0.00370539	0.00256462	0.000321205	7.65394e-05	5.5174e-09	5.49757e-08
368	0.00228588	0.000203064	0.0022165	0.0264306	0.0143069	0.0471952	0.560903	0.150765	8.2971e-05	7.55034e-07	0.0518594	3.71935e-05	0.146946	0.232276	1.01926e-05	0.000328948	0.000317275	0.00446972	0.00483082	0.000373842	0.0259949	0.000249967	7.35397e-08	0.0131383	0.000627172	0.00203733	1.72365e-05	1.07937e-05	0.00614279	0.000295284	2.01307e-05
369	2.80597e-05	0.00334395	2.69086e-05	0.665669	0.0279891	0.000797018	0.0227763	0.0429604	0.00292531	0.000282517	5.41842e-07	0.0352286	0.114514	0.00697525	0.0012141	9.53414e-05	2.02641e-06	0.0106705	0.109647	1.6073e-06	0.000688266	0.0623103	0.00014236	7.06607e-05	0.00209186	1.08697e-06	0.00015806	0.000402904	0.0064448	0.000268922	0.017495
370	0.0102665	0.539981	6.25078e-05	3.73284e-06	0.235868	0.0011784	0.000726112	0.00226938	0.00312674	0.0922187	2.20591e-05	0.00431438	0.0370083	1.50648e-05	0.00479947	0.01576	0.000136258	0.036503	3.18529e-07	0.0178086	0.00122763	6.85643e-05	0.992752	0.104801	0.00939155	0.000398118	9.93996e-09	0.064549	0.0104542	6.75178e-06	0.0002705
371	0.353569	0.0211592	0.426476	0.00224085	0.01003	2.53441e-05	0.00119282	0.700584	0.0158591	0.000419548	0.00176958	0.34202	0.00016251	8.20569e-05	0.0207244	0.0230296	0.0145532	0.00468205	4.59465e-05	3.12936e-05	0.000116853	0.000452511	3.17787e-08	0.176304	0.00241637	1.00802e-06	0.000171143	0.000481438	0.000707369	8.46949e-06	4.00708e-06
372	1.36399e-07	0.032977	8.12376e-07	0.514946	0.00228683	0.00152774	0.000282214	0.0332548	1.3107e-05	0.00013264	0.0154568	0.0527892	2.46989e-06	0.047861	0.0740677	0.01988	3.35832e-05	4.48416e-06	0.000117321	0.0885568	0.00022962	0.00556557	5.99893e-05	9.43577e-05	2.00269e-07	0.0377414	0.00801748	1.07831e-06	0.00326793	3.78071e-05	0.000989929
373	0.000948447	0.0133717	0.00203557	1.46937e-05	0.0012687	0.000124102	0.00154114	0.539829	0.000497498	0.000224386	0.312838	0.0220875	4.89713e-08	1.78051e-05	0.000750652	0.00281129	0.000220706	0.000150971	0.00658679	0.0158643	3.70153e-05	0.000663228	2.84908e-05	8.71579e-08	0.000742317	3.54983e-06	0.00665859	0.000162764	0.00778182	0.000162672	0.0133388
374	0.621516	0.00149049	0.000541244	0.000354943	0.231316	0.0439294	1.49666e-05	0.00054562	0.000120632	0.00139566	0.416856	0.000675079	0.00465242	0.000372027	0.035238	0.0743859	0.00262393	0.00038091	0.000715393	0.077029	0.108063	0.00958678	0.00299901	0.0075349	0.00041579	0.00210585	0.0391668	2.82224e-06	1.55307e-05	4.66348e-06	0.00260441
375	0.000478043	0.00435021	0.0117888	0.00070874	0.00788864	0.00259852	0.0111792	7.18964e-07	0.00717947	2.93811e-05	0.00549217	0.00863957	0.000958401	0.100622	1.19556e-06	8.6045e-06	0.000157012	0.000625211	0.00013055	0.0015704	0.00673453	7.16712e-05	0.00330125	0.000216208	0.000721662	0.000637423	0.000294099	0.000219756	6.2723e-06	2.36609e-08	0.000610138
376	0.000950098	0.114218	0.00216954	1.54519e-09	0.0230155	0.0790533	2.65997e-05	1.76562e-05	0.106896	0.000280822	0.00103706	0.000127148	0.0191472	6.34348e-06	0.0864739	0.00099782	8.46859e-06	0.373645	2.89713e-05	0.000138654	0.00119874	0.00336746	0.202538	0.0112749	0.0032515	0.00121476	0.0735383	1.8465e-06	0.0170248	5.0045e-06	0.0122763
377	1.43096e-05	0.00105895	6.27128e-06	0.00753578	0.0209066	0.0151645	3.62287e-05	1.42069e-06	0.18202	0.00128866	0.0069857	0.00020652	0.00242217	0.00664329	0.000719816	9.65231e-06	0.363455	0.00773071	0.000496479	0.870952	0.00256251	4.37225e-05	0.00654225	0.00491642	8.21613e-05	2.27644e-05	0.00247871	1.66496e-05	1.17073e-07	0.00332284	0.0773131
378	0.00173216	0.106094	0.0205797	6.29795e-05	0.178614	0.0881716	1.19276e-05	0.778481	0.0253278	0.000857085	4.63917e-10	0.0243993	0.000318435	0.93428	2.42299e-07	0.00382625	1.31023e-06	0.00366405	0.000178336	0.0403516	0.00167306	0.0192782	0.0166053	0.00031984	4.74787e-07	0.0464583	0.0494565	0.000317754	7.15458e-06	0.166785	3.22934e-08
379	0.000208513	0.0014288	0.00550621	0.140169	1.40725e-05	0.00135978	0.000262827	6.75421e-06	3.78169e-06	0.000927844	8.67824e-09	0.00428372	0.000826937	8.85463e-06	0.0506761	0.0350578	0.0105809	2.92519e-06	0.00025974	1.37974e-07	0.000343857	0.00597604	3.66577e-05	0.000807587	0.0208675	0.00128069	0.110674	0.00083154	0.000117513	3.96561e-06	0.00571805
380	2.00666e-05	0.0332856	0.000392859	0.00355899	0.00176737	0.063726	0.00029951	0.0040154	0.00416492	5.6952e-06	7.689e-08	6.17523e-06	0.00381659	0.0490487	7.45228e-05	0.325208	0.000930097	3.4128e-06	0.000732925	8.90605e-05	9.06443e-06	0.000690735	4.43685e-05	0.000552316	0.000123319	7.82053e-07	0.0818042	0.00120246	0.000568475	5.36938e-05	0.000240168
381	1.05394e-05	0.00210018	0.00669417	0.00178168	0.00395769	0.00878958	0.000137525	0.00152402	1.41621e-05	5.62332e-05	3.2983e-08	0.219995	0.0310071	1.6624e-05	4.73164e-06	0.0130033	0.0123425	9.53843e-05	0.0393157	0.273714	0.000273203	0.000617808	3.54288e-05	1.96036e-05	2.20398e-06	0.0588898	0.00319143	0.00136657	3.96946e-07	4.30318e-08	0.00257203
382	0.000855766	0.074365	0.00141032	1.00867e-05	3.30109e-07	0.00252113	1.654e-06	0.00260158	6.40555e-06	0.00172013	0.00019043	0.0100248	0.200729	0.00161445	2.45154e-07	0.000147792	2.52595e-05	1.65778e-05	0.0171545	6.95194e-06	1.46655e-05	0.000352739	0.00639991	0.0010292	8.63459e-05	0.000223423	8.69957e-06	8.06175e-05	0.000169975	2.00156e-06	0.00116233
383	0.00420168	0.00317766	3.37506e-06	0.57075	0.007658	0.00516142	0.00275551	0.0651501	0.045355	0.0115731	6.32323e-06	0.00520182	0.000184954	0.000242077	3.06936e-07	0.0145679	4.65518e-05	0.000546841	3.36921e-05	0.00136531	0.00191372	0.00131788	3.26177e-05	3.08859e-06	1.54965e-05	0.00113979	0.000193265	0.00376113	0.050188	2.07992e-05	3.20137e-05
384	0.112872	1.59912e-05	3.7758e-05	0.000258342	0.204967	0.44625	1.32777e-06	0.0784063	4.12325e-05	0.00647019	0.0918183	0.0124014	0.013555	0.149431	7.66355e-07	0.0114601	7.37128e-06	0.00158232	0.000365043	0.00335167	0.00027048	0.0228237	0.00976225	3.49088e-06	0.00473919	0.0388881	0.00822646	0.000673431	0.00142444	1.56573e-07	0.0522245
385	2.31307e-07	0.00503584	3.65613e-05	0.298966	0.536946	0.023568	0.0357481	0.00644318	0.000561219	0.00418396	3.89351e-07	0.00820976	0.00261498	0.000101113	0.00208878	0.0449083	5.57641e-05	0.122982	0.00134263	1.71493e-07	0.0805722	1.74491e-05	7.12313e-05	9.27244e-06	3.60873e-07	0.00382312	0.000616335	2.78676e-07	0.0953567	2.44995e-08	0.0468923
386	0.00220012	0.319345	1.63487e-07	0.00227004	0.00159353	0.00390797	0.101086	0.00180415	0.0115062	0.017717	0.000408093	0.00834798	1.39391e-06	0.00106697	0.289856	4.0461e-07	3.85988e-09	0.00177386	0.00186734	0.00284696	0.144938	6.5834e-06	0.000513747	1.0174e-05	0.000104763	1.10365e-07	3.11025e-05	1.68211e-05	8.16118e-05	0.126606	0.00952872
387	0.000147365	0.023966	5.78796e-08	1.60481e-05	0.0349893	0.000414738	4.40411e-06	0.0484255	0.00362217	0.000853702	2.29638e-07	0.00431386	0.00383146	4.187e-05	0.00503731	0.477915	0.0103503	8.27487e-05	5.05568e-05	3.97016e-05	0.000148928	0.0248343	0.000331713	0.0143211	0.00827005	0.00664502	4.37127e-06	0.000271457	0.243805	1.34987e-11	4.21406e-05
388	0.00728705	0.147323	0.000521209	0.800046	1.16158e-05	0.00320821	0.0854639	0.00376607	0.000390033	0.000661202	1.14796e-07	0.0180685	0.000386234	0.0265879	0.00235969	0.00780322	2.83536e-07	0.279226	0.00064785	0.00564031	4.00379e-05	0.0238353	0.000235648	0.0110991	1.37128e-05	8.96646e-05	0.00489519	0.0236223	1.57569e-08	8.99995e-05	0.00432584
389	0.00360708	0.000519404	0.134574	0.0015986	0.0753693	0.280352	0.00275236	0.0014303	3.07944e-05	2.42756e-05	0.00162685	6.46031e-05	4.59511e-06	1.48931e-05	5.31564e-08	0.00227613	1.28455e-07	0.0003806	6.46131e-06	0.000929753	0.0990392	2.41888e-05	0.00031756	1.84314e-07	0.00630041	5.28941e-05	7.61214e-06	5.2063e-08	0.000579556	0.00067937	0.00573051
390	0.0061053	0.0324416	0.0130783	0.000790608	0.03187	0.00275227	1.10979e-07	0.000160264	0.00278203	1.60728e-05	0.0102496	0.00270082	0.000185492	1.43159e-06	0.161739	0.000371393	0.00737526	0.000339814	0.000198671	0.000294314	0.0350938	0.000451412	0.00646473	0.00877586	2.36677e-05	1.50248e-05	9.62325e-05	0.00850786	0.0003507	0.0048051	0.0127493
391	0.0182381	0.0122418	2.10284e-10	8.64585e-05	0.00138313	0.000111354	3.69782e-05	0.000330458	0.00285826	0.0016189	0.000495745	0.00437157	0.00106464	0.00493749	0.0163952	0.000163961	4.42624e-07	1.20571e-05	0.0447032	0.000526662	0.146446	0.00445967	0.0363969	3.99042e-07	0.000969397	4.75586e-07	0.000112121	6.96772e-05	8.66088e-06	0.00369015	0.00331624
392	0.38883	0.00408209	5.47713e-07	0.000947301	0.0322573	0.00130177	0.00188281	2.54683e-07	7.52437e-08	0.00935342	6.10545e-05	0.000212546	0.0052206	0.00014966	0.00148186	0.00221493	3.03541e-08	0.022922	1.36131e-06	5.66879e-05	5.67567e-05	0.0201458	0.22976	0.00175067	3.97771e-05	1.27463e-06	0.0749266	3.6928e-05	3.82848e-06	4.14425e-06	8.70621e-05
393	0.00124638	0.0196797	0.143491	0.000445134	0.000112821	0.00601594	1.1542e-05	0.000419456	7.84969e-09	1.34276e-05	0.000652437	0.000361733	0.000333746	5.99409e-05	0.0190754	0.00534844	0.0144612	0.0167986	1.3291e-05	0.0131609	0.00112825	0.00670639	0.065091	0.000961661	4.98492e-06	7.76909e-05	0.000810012	0.102342	0.000354064	1.61591e-06	6.56363e-06
394	3.54039e-05	0.0010131	0.00610736	4.49372e-09	0.0010909	0.172693	1.55146e-05	0.0059937	0.00602306	0.00023718	9.57627e-06	0.0032307	0.0145236	0.000431705	0.0141362	0.00406742	0.00054016	0.0262074	0.0126306	0.00145785	1.88218e-05	0.0107663	7.98078e-06	5.24273e-07	0.000108683	0.010881	6.51701e-06	3.55549e-05	2.96054e-05	7.63569e-05	0.000530808
395	0.0170437	0.0017171	0.279303	3.17668e-05	0.000134242	0.0675847	0.0407327	1.01539e-05	8.38435e-07	0.000757032	0.00184477	0.0184266	0.0373751	9.49167e-06	0.0514966	0.000122793	1.61342e-05	0.00521252	0.0165481	9.9406e-06	0.000100845	0.169274	0.0734395	0.00150489	9.83924e-05	0.0514589	0.0252387	0.000999819	0.0003312	1.11941e-07	0.00133781
396	1.15179e-05	0.00211115	0.00327305	8.61691e-06	0.00197435	0.000528347	0.000707001	0.000122184	8.2763e-07	0.00666829	3.14495e-06	0.00284372	0.0011179	0.0561157	0.273317	0.00435956	2.72923e-07	1.78829e-05	0.00714618	0.000181662	0.0391008	1.25972e-05	2.67344e-06	0.171679	1.62276e-05	0.00511259	6.56425e-07	0.0434054	0.0014327	1.7605e-10	0.000207776
397	0.000149683	0.125356	3.04204e-06	0.0383482	0.0278384	0.00639051	3.82818e-05	0.00716417	0.150914	5.38857e-05	0.0149983	0.000106959	0.000626988	1.61611e-05	0.0280857	5.79529e-06	0.481296	1.95626e-06	0.0070097	2.0425e-06	0.00192303	5.13229e-05	0.00221711	0.0120297	3.81267e-05	9.34327e-07	0.000133092	2.36418e-06	7.18349e-07	8.2543e-10	4.6109e-05
398	0.00125313	0.024544	0.00082969	0.101867	0.000318586	7.78335e-06	0.00619731	1.13064e-05	0.00236585	0.0603996	0.331069	0.0130913	0.000269155	0.000183998	0.00454419	0.00186387	1.53946e-15	0.0169606	1.6244e-07	0.000251591	6.46301e-05	7.03465e-06	1.79613e-05	0.00131105	7.5157e-05	3.79797e-07	0.0013295	0.0299944	0.0282743	2.47208e-10	0.0297457
399	0.0330793	0.000481569	6.4321e-05	0.000690382	0.100893	0.003145	2.04157e-07	1.36124e-07	0.0158296	0.00563686	0.655673	0.000201032	8.04064e-06	1.53088e-05	0.0419398	2.06722e-06	0.00156588	0.00107299	0.0762782	0.00351732	0.0288983	0.0939907	0.00670722	9.14717e-05	0.000139405	9.55266e-06	0.0150726	8.07122e-06	8.13043e-05	2.48845e-11	0.00441435
400	0.00318776	0.000236056	0.00208574	0.00018669	0.0784137	0.00938551	1.70164e-08	0.0802333	0.0857788	0.0170145	0.0474435	0.0640754	0.000274969	5.20033e-07	0.013999	6.02311e-07	0.00161148	1.71011e-05	0.00103853	0.00157416	1.75016e-07	0.021877	0.13508	0.000194135	0.000221018	2.78634e-06	0.000963841	0.00107584	4.33924e-10	0.0358871	0.00123063
401	0.0807632	0.00529139	0.259818	3.57361e-06	0.0010618	0.0221333	0.0259206	0.378455	0.00328711	6.7284e-05	0.99605	0.249431	7.17025e-05	0.0446492	0.00163741	1.09698e-05	2.37557e-06	0.000851021	1.1366e-06	5.57955e-05	0.000106001	0.0191322	0.0310758	0.0101986	1.84616e-06	0.000149921	0.145837	7.26639e-05	0.00756626	0.000484035	7.20321e-05
402	0.00890333	0.0108275	0.013019	0.03769	0.0140308	0.110288	0.0326405	0.000496803	0.00104035	8.72052e-07	0.0272784	0.134865	0.000543098	0.0757439	0.0197674	0.00686765	0.0171002	0.000811064	1.49454e-05	0.00224007	0.0158852	0.00241904	3.58161e-06	0.0474737	0.000271164	4.47604e-07	0.00678804	5.64878e-08	7.20067e-05	0.0144961	7.48436e-06
403	0.00199802	0.0186072	0.0097798	0.00300777	0.0625477	0.00103695	0.000284071	0.119118	0.0531223	0.955803	0.0149609	0.00326995	0.00800393	0.0251332	0.0220646	0.000462918	7.35387e-05	4.50478e-06	6.01435e-05	0.000124604	0.0133405	0.00225009	1.72988e-08	5.34773e-06	0.00245609	0.00139553	1.79892e-05	2.82533e-09	0.0400079	0.0184071	0.230827
404	0.00335817	0.000152146	5.32292e-05	0.0473046	0.00060809	0.00222512	0.00105283	4.71086e-09	0.00557169	0.000610471	1.32004e-05	0.00383357	0.00016612	0.0404701	0.209062	0.00136029	1.25801e-05	0.000678143	0.000449514	2.4111e-06	0.0002432	0.221271	0.000162984	0.0182497	0.00762864	0.0106952	5.25744e-07	6.86471e-06	0.0147148	0.000555841	0.000886056
405	0.00485196	5.76855e-05	0.335383	0.00547104	0.119843	0.0192466	0.000221631	0.00110124	9.48338e-05	0.000680152	2.95042e-06	0.000128834	0.255802	0.0205773	3.60711e-05	7.20803e-06	0.00046864	0.000150032	0.00197397	1.2481e-05	0.0150061	0.0123698	6.27389e-05	0.101831	0.00205392	0.000879203	0.000132353	2.80655e-06	0.000264388	3.79383e-06	0.0514349
406	0.000938431	0.00170001	3.11129e-09	1.89793e-09	0.00211743	1.26434e-05	1.36284e-10	0.0484287	0.028713	4.14918e-05	0.0503875	0.000169124	6.25671e-06	2.88306e-06	1.9464e-06	0.0130135	1.05648e-05	0.497412	6.54073e-07	6.5622e-05	0.0561595	0.000105709	7.58962e-06	6.80215e-05	0.000120444	0.00343347	1.37678e-08	0.000671318	2.13575e-09	7.21358e-07	0.0152541
407	0.0160373	0.000242477	1.96801e-05	8.42727e-06	0.013087	0.00466151	0.000176382	0.00300565	1.26915e-05	9.90641e-06	0.00404259	0.00488204	0.00424789	6.73367e-05	0.190663	1.70391e-07	9.59248e-05	0.00788776	1.06219e-05	0.00319304	1.47786e-10	5.43347e-05	0.031052	0.00968974	0.0186967	0.000109889	0.000215643	1.78872e-05	0.000784959	0.00300411	0.000350558
408	0.140551	0.0012343	0.0112485	0.000512724	0.0024254	8.24552e-05	2.33334e-08	0.0560537	0.000554764	0.333176	0.0329638	0.000162807	0.000301718	0.00449739	3.27238e-07	0.00214001	0.00953724	1.61904e-06	2.52715e-06	0.0127227	0.000795154	0.00694835	0.00165023	1.33652e-06	0.0155118	0.00813044	2.32663e-08	0.010794	0.059373	0.0111652	5.10095e-07
409	0.00932052	0.00248617	0.00642643	0.0285857	0.000528052	0.0431113	0.000232926	0.00860644	0.00166515	0.000162407	0.000199722	0.0145284	0.0240367	0.000424119	0.104742	2.13191e-05	3.46376e-05	0.0256974	3.03591e-06	0.0192639	0.00603984	0.00600779	0.000934783	0.0178267	0.0120163	4.07375e-06	0.0212082	0.000116709	0.010202	0.000478047	0.000666543
410	0.0853066	1.36568e-05	0.00675096	0.00406862	0.586625	8.19395e-05	3.28667e-05	0.0118134	0.0193274	1.63073e-09	0.0183766	0.00217641	6.00136e-07	0.006531	1.42879e-06	2.33096e-05	7.80456e-08	0.0150509	0.002291	2.5737e-06	0.0836324	0.000477516	0.00978003	0.000630168	2.99378e-06	0.287846	0.006801	5.53152e-05	0.0137061	0.00281612	1.23855e-06
411	0.00311751	5.23661e-05	8.9581e-09	0.056975	0.00446427	0.000113629	5.29096e-05	0.0768287	0.00202933	4.19402e-05	0.00659222	8.82516e-06	0.000900537	0.00530296	0.0141534	0.000253572	2.37214e-07	0.0261422	0.162569	0.00227501	0.000264316	0.0140196	0.000415202	0.000379442	0.00319747	4.12729e-07	0.00185521	8.06693e-06	0.000726589	8.97432e-08	0.00141357
412	1.9241e-06	0.111155	0.0157261	0.00861879	3.17312e-06	0.000420994	1.86911e-06	4.9213e-07	8.09719e-05	0.000280536	6.45254e-06	0.00199982	5.53561e-06	0.000298168	1.82516e-09	0.000421571	0.000117443	0.00282829	0.000588729	9.86542e-05	0.000162565	0.00189474	4.12862e-07	0.034612	6.90147e-06	0.0014752	0.000165332	1.41896e-05	0.143752	0.00129308	0.000289954
413	0.0128284	5.87801e-06	9.63872e-07	0.00838864	0.000144299	0.040008	8.87698e-07	5.42318e-05	0.0174706	0.00961244	0.0430858	7.3758e-10	1.65282e-06	0.0130809	0.00206994	0.00149818	0.237501	0.000716744	0.0428723	0.0068868	8.28255e-06	0.00115356	1.50985e-10	0.000245438	0.000329088	2.44728e-08	0.0512808	0.0420254	0.00284043	1.82841e-07	1.52747e-05
414	0.00607464	0.000108504	0.0199195	0.000800903	7.83502e-05	0.0281741	0.463244	0.0397052	0.000954122	0.326892	3.87958e-07	1.73634e-05	0.000263301	0.129831	0.00437214	0.000246781	0.00914028	0.00308069	0.0207567	0.000253396	0.0771969	0.0985779	0.0916571	0.0794648	0.00253272	0.000664438	2.39966e-05	0.00171544	0.000163153	1.89687e-06	0.000141908
415	8.23004e-09	0.0216262	0.00958143	0.020472	0.0308126	0.0529249	6.94524e-06	0.00181527	0.0633409	0.0359556	8.48526e-05	0.00787905	1.49891e-05	0.0124423	4.41117e-08	0.00102723	1.40046e-05	1.24992e-05	0.00152987	0.00163007	0.00450564	0.000143743	0.00709247	0.0137094	2.05457e-06	0.0399611	0.0112501	9.30786e-05	0.00107388	0.0229129	3.20134e-06
416	0.0211703	0.0020048	0.000259516	8.22584e-07	0.00352495	0.000407242	0.00585743	2.42117e-07	0.000277128	0.0200967	0.00267339	0.000507932	0.00403238	0.0122563	0.000154149	3.10733e-05	0.00154699	2.37555e-06	5.53874e-05	0.00405488	0.000630784	1.61358e-05	0.00554581	8.71891e-06	0.0738508	0.000357552	3.15258e-06	0.000394538	1.42117e-06	0.00360982	0.0136143
417	0.0139525	0.154426	0.000222773	0.0917354	0.0017386	0.00631289	0.0266303	0.0277747	0.0122764	0.00011763	1.01714e-08	0.00114977	0.00514024	0.00010112	0.0272875	0.0077129	1.56452e-05	0.000435463	0.00156915	7.77902e-05	0.0108184	0.00695506	0.000129052	0.000180157	9.91021e-08	0.000204704	3.2588e-05	0.00218772	0.00284874	0.0169057	2.87508e-05
418	0.0500732	0.00756907	9.55824e-06	0.000967798	3.3295e-06	0.00546097	2.92713e-06	3.0124e-06	0.0146747	9.03582e-07	0.000207842	0.00148896	0.000105436	0.00318904	0.00970067	0.00409774	0.000156845	0.574082	0.000250406	2.09652e-05	0.00126965	0.00243615	0.00431675	4.40961e-05	0.00265453	8.46662e-05	0.0199038	0.0123686	0.000171562	0.00234752	0.000166014
419	0.133475	0.000357854	0.695533	0.0118622	0.00980336	0.000435134	0.000496701	0.0001145	0.000733897	0.00578559	8.51457e-05	0.000171242	0.00220647	1.06712e-06	0.011412	0.231772	0.146551	0.0235296	8.96367e-05	5.39915e-05	2.5003e-06	0.0196672	0.000872456	2.81233e-05	3.38165e-05	0.00289762	2.10081e-07	0.000238029	1.09489e-07	6.63216e-05	0.00271688
420	3.02272e-09	0.00435818	0.000181377	0.00530493	0.0393557	0.0891688	0.00124642	8.67817e-05	0.0535787	6.754e-07	0.000455123	0.000116861	2.99765e-05	0.00726879	0.00269722	0.00306468	0.00157648	0.00682357	0.00581542	0.0114314	0.00145458	0.00094015	1.27432e-05	6.91839e-09	5.7044e-05	0.00410765	0.00493442	0.00316101	0.00112674	1.98987e-07	0.00175681
421	0.00142507	0.00274775	0.297206	0.309169	0.0106039	0.00882149	0.00324118	0.125911	0.00273016	0.000172891	0.192961	0.176237	0.00480013	0.0294963	0.000160959	0.000169051	0.000957017	0.000662564	0.00162326	1.75024e-06	0.000309962	0.00016194	8.09044e-05	0.154477	0.000143484	0.00339542	0.000207891	3.85074e-06	0.00639589	0.0043657	0.00825244
422	0.0731169	0.0334755	0.00027212	0.000145864	0.244379	0.0113169	0.0214825	0.0561287	0.00367916	1.5653e-06	0.926705	2.2833e-05	1.6546e-06	0.00204613	0.000153992	0.233996	1.67324e-06	0.00260431	0.00185638	7.44927e-09	0.000167665	0.00167243	0.00442891	7.62558e-05	2.29435e-06	0.00458709	0.0180262	0.195441	0.000996646	0.00369119	0.00820679
423	0.00634082	0.247961	0.1683	0.887446	0.000323061	0.361489	0.000475585	4.38329e-05	1.16498e-06	0.356143	9.25228e-05	0.00149369	3.49525e-05	4.7933e-05	0.0334337	0.0049703	4.63397e-05	0.0692272	0.00170212	0.193893	0.00123771	0.017925	4.1244e-06	1.24102e-05	0.00142927	0.00100449	0.00109387	0.0236759	0.000962949	1.15656e-05	0.0300629
424	0.00124702	0.00529937	4.94072e-06	0.0122177	0.0320451	0.015905	0.000330269	0.0104097	0.00807281	0.0606491	0.00529712	0.00180722	0.000193464	0.00111447	0.00688296	1.80844e-05	0.243171	0.000198279	0.0192356	2.25491e-08	0.00127476	0.183641	4.1545e-07	2.54796e-08	2.0987e-05	1.66607e-07	0.014911	0.000248241	7.29709e-08	0.000154491	2.76872e-05
425	0.0224885	0.000851966	0.000555275	6.77995e-08	0.0161082	0.196593	0.0124929	0.245291	0.0115864	0.00230165	1.19997e-05	0.000322215	0.00137293	0.000187036	0.0282863	0.522492	0.00426219	0.000312241	0.0381554	0.000384459	1.08146e-05	0.000302058	0.00315203	9.07893e-09	2.37172e-06	0.0120719	0.000443836	0.000251851	2.90879e-05	0.00343745	0.00207997
426	0.0919338	0.120111	0.000126546	0.000883101	0.0078405	0.000138637	4.44104e-08	4.90407e-05	0.0152801	0.00581133	7.98654e-06	8.24626e-05	0.000330374	0.000574128	0.0209681	0.00178458	5.46179e-07	0.00193941	0.0375499	0.0282744	0.290683	0.000294414	0.00283708	0.0398211	0.00176944	0.00162293	2.82638e-05	0.0237603	0.0026457	1.50524e-05	1.00075e-05
427	0.0136664	0.0571466	0.0023788	0.0528775	0.107683	0.0161042	0.0123467	0.431242	0.0567283	0.145179	4.91621e-07	3.21657e-05	0.0050812	0.00500341	0.000338789	0.0347205	0.00389114	4.08113e-08	5.61419e-05	0.000179527	0.0251808	6.5908e-05	0.000121508	0.00104687	0.0213281	0.0434209	0.0103305	0.0178064	0.000438294	4.84434e-08	0.000121884
428	0.102407	0.00701051	0.00746602	0.00322232	0.00550904	2.87169e-05	2.21119e-10	0.000283112	0.00640004	6.0537e-05	2.45849e-06	0.0268043	0.00135763	5.48435e-05	0.0095332	5.3009e-07	0.00670438	1.53017e-06	1.78875e-06	0.00820664	0.0874905	0.000291719	0.00193444	0.0242215	0.00665274	5.2895e-05	0.00205199	8.30922e-05	9.53778e-06	3.5393e-12	0.000250908
429	0.00228929	0.464845	0.000496296	0.00821077	0.00213134	0.208376	0.00142985	0.402457	0.00669433	0.159803	0.0182771	0.00171099	0.0255739	0.0183353	1.8578e-06	0.0307411	0.477121	8.91007e-06	0.111689	0.000115373	0.00184161	0.0748643	2.8066e-07	1.86887e-06	0.000234496	0.000867849	3.75557e-05	5.08184e-05	0.063038	0.0032652	7.28472e-06
430	0.00171573	5.53104e-05	0.0445466	8.54999e-06	0.00371428	0.000783544	0.207403	0.00351924	0.0297651	0.0157314	0.0127261	0.059374	0.00439658	0.00983601	0.00411788	0.000198546	0.00918339	0.0477787	0.00427235	0.0364633	0.00215173	2.97887e-05	0.0835844	4.65211e-07	0.00190322	0.00064583	5.1303e-07	7.42686e-07	2.62447e-08	0.00204574	0.00393692
431	0.0222004	0.583727	5.46838e-09	2.10997e-05	0.00546168	0.00102315	4.65534e-06	0.0163708	0.0648564	0.0285266	9.7489e-06	0.000253793	0.000787819	9.66083e-05	8.94552e-05	1.84276e-06	0.00532947	0.00405201	0.0352933	8.16054e-07	0.035424	0.00406739	0.000573359	1.94771e-08	1.94406e-06	0.0190566	0.000197206	0.000138516	0.00035755	0.00129639	0.00036122
432	5.31336e-10	0.0533297	3.77661e-06	0.00190522	0.117421	0.000256261	0.00866356	0.000227626	0.162132	0.000475124	9.32815e-05	0.000325152	0.0222452	4.84505e-07	0.102575	0.00182329	5.2431e-05	6.53056e-05	3.0207e-06	0.0106875	0.00149855	0.000514303	0.000339345	0.00355182	0.00042892	0.00223768	8.93182e-05	0.0491925	2.30333e-06	5.86424e-07	0.000150743
433	4.25532e-05	0.00193234	0.000983062	0.499061	0.340742	0.00277343	0.0769779	0.000496181	0.0034002	0.329659	1.57167e-07	0.422285	0.000254662	0.012169	1.40031e-05	0.000988545	5.73403e-06	0.000164008	0.0326831	2.94971e-05	0.000250235	0.00577469	7.26356e-07	0.0868815	3.67652e-06	4.50461e-08	2.44899e-06	0.00270839	0.00300594	0.470923	0.000401404
434	0.124383	0.0324468	0.000434602	1.46854e-05	0.000244296	0.0566684	1.74774e-05	9.14823e-09	0.139473	0.00792206	0.731739	1.15018e-05	0.000294352	0.00298831	0.0012657	0.0124429	6.16093e-07	0.00739545	0.229411	0.182349	0.00226708	0.00446931	7.42105e-06	0.000112751	0.00425958	1.78357e-07	0.0248293	1.98535e-06	5.5121e-05	0.00198554	1.1943e-05
435	0.0900222	0.016524	0.327794	0.0639761	0.00765328	0.000241318	0.00700194	0.00142435	0.00265834	0.0391176	0.00204528	0.0194971	0.0613592	0.000208417	0.00161791	5.38232e-06	0.017079	0.0101956	0.0598521	0.00174336	2.10401e-05	0.181993	0.000400646	0.000221786	0.0382884	0.000285447	0.00604118	0.000561155	0.00940711	0.00924787	6.29242e-05
436	1.0013e-06	0.00878106	4.45112e-06	0.000303478	0.0261748	0.00525009	0.920724	0.000178839	6.33272e-06	7.09864e-07	3.8466e-05	0.0879867	0.000464731	0.0324871	3.32896e-07	0.000826212	0.0418671	0.000410783	0.102627	0.0014116	0.00700832	0.00300106	0.0872388	0.00599646	0.000725114	0.0105845	0.000552934	5.27268e-07	0.0010804	2.17903e-05	1.66649e-07
437	0.00222283	0.000206672	0.000912735	0.342446	1.07113e-05	0.000744207	0.00785822	8.01592e-07	0.000343128	2.09714e-06	0.107782	0.348914	0.00635895	0.230035	2.8371e-06	0.226791	0.00637104	0.00155897	0.000261634	0.00015351	0.00155605	0.0312273	0.031295	3.25402e-06	2.31622e-05	0.00025381	5.12839e-05	0.00146457	0.470462	0.000171197	0.0585067
438	0.00845532	0.0557627	0.0875783	0.0126502	3.99046e-06	0.000309015	2.44809e-06	2.76041e-05	1.96361e-08	0.000266946	0.00137606	0.0101349	0.0102157	0.000476132	2.71165e-05	3.62435e-06	0.148686	0.000362109	0.00047538	0.00626135	0.000207459	8.14688e-06	0.0038378	0.0132691	8.33802e-07	0.0032076	0.000368021	0.0881697	1.07818e-05	0.00483214	2.78489e-05
439	0.00170665	0.00187768	0.00145439	4.87218e-06	0.0844086	0.000237687	6.03026e-05	0.00200112	0.00068103	0.222241	0.000577396	1.05704e-06	9.69813e-05	0.00690923	0.0810825	0.000407882	4.3785e-06	0.00552101	0.000512105	0.11404	0.00219148	0.00343339	9.91563e-06	0.000323631	0.00295974	5.94265e-05	0.00478501	0.000776781	4.07923e-05	1.00158e-05	0.000647054
440	0.0624459	6.73408e-05	0.000147655	1.66201e-07	1.38261e-05	0.0366443	0.000332483	0.0238131	0.0908058	2.7499e-05	0.00414329	0.11112	0.0010915	0.0294925	0.0886281	0.00779381	0.0681002	0.000189552	0.00049486	0.000103718	0.0397405	8.95508e-05	0.000909922	2.35922e-05	0.0355238	0.0118539	0.000217759	0.0277018	4.2271e-08	6.39749e-05	0.0133012
441	0.0100911	0.19047	0.016169	0.00222022	0.0123135	0.00397167	0.012717	0.00369403	0.00744412	2.42751e-07	0.00330884	0.000137132	0.00439442	0.000522481	0.0379997	0.17461	0.000826981	0.000584685	0.00110709	0.000448671	0.00264528	3.31791e-06	0.00950783	8.3458e-06	6.51436e-05	0.279949	0.100662	1.22601e-05	0.00265638	0.00997597	3.14538e-05
442	0.634937	0.000364603	0.000971823	0.000168837	1.81869e-07	0.000490272	4.77907e-05	0.000478765	8.80589e-09	0.428543	4.544e-05	4.23082e-05	0.0359551	6.86674e-06	0.00065106	0.00536003	3.50826e-08	0.000202247	0.0038616	0.113691	2.15956e-06	0.00716737	5.5006e-05	3.81899e-07	0.00159893	0.596985	0.000436958	1.19817e-06	0.000149035	2.43693e-07	3.08302e-06
443	0.0223935	0.0117923	0.000960821	0.00168577	2.54128e-05	0.00178731	0.000309185	1.50559e-05	0.00452241	0.00719009	7.84824e-05	0.00544993	0.000792521	0.000323449	2.66346e-07	2.87752e-07	0.00489804	0.00532532	0.00032609	0.00406877	0.0733719	0.000588277	3.87881e-08	0.000245571	7.72136e-06	0.000195537	4.32685e-06	0.000142637	2.48439e-09	0.000350208	5.9461e-05
444	0.00667942	0.000533336	2.3389e-05	3.98975e-06	0.012083	0.0813488	0.151551	0.0021099	0.000112348	0.00831881	5.29374e-05	0.00377621	0.000162349	0.0627374	6.32664e-10	0.00299393	2.68346e-08	0.0141847	0.000113143	0.00034609	0.000874525	6.13168e-05	0.000228718	0.00441432	0.000347239	0.000803372	8.16051e-06	0.00591978	0.0148239	1.94193e-08	0.00606219
445	1.7731e-08	0.00523591	3.79758e-06	0.43928	0.000916012	0.422862	3.02936e-05	0.00998329	2.67726e-06	0.00010396	4.15468e-12	0.00216709	0.013098	0.00797184	3.3342e-05	0.00597543	0.000372436	0.0978495	0.305527	0.000163216	0.00027566	0.00476366	0.00139358	8.35247e-05	0.00782771	0.00333178	9.4111e-05	0.00384335	0.040116	0.00740438	0.0048
446	0.049321	2.72652e-05	0.0345503	0.000481851	0.416682	0.040574	0.0759577	0.0100559	0.000424567	0.000301589	0.000100685	2.51597e-05	0.00546448	0.000336282	0.0100281	8.97447e-06	1.03027e-05	2.63315e-05	8.07122e-05	2.02835e-05	0.000345872	0.00151173	0.00931965	0.000141278	0.00144638	0.00229372	0.000960915	0.0969426	1.71055e-05	5.62854e-07	2.55394e-05
447	0.123072	6.10868e-06	0.0898833	0.00174506	0.000167434	0.00721586	0.0900878	0.0213294	0.486566	1.64899e-05	5.84726e-05	0.0177618	0.0402926	0.000141925	0.0380128	0.00829501	1.11027e-07	6.16632e-05	0.000153827	0.00020991	0.000221358	0.00331575	5.7427e-05	9.99254e-06	0.0978788	2.80868e-06	0.00642289	0.000652541	0.000735648	0.00014959	3.23738e-05
448	0.00372144	0.000133727	1.53482e-05	0.00391719	4.54156e-05	0.351221	0.000113329	0.000726382	5.30375e-06	1.19265e-05	4.08228e-09	0.0097824	0.201411	0.0375815	1.66172e-06	0.0305821	0.000107691	0.00142333	0.000919613	0.00211429	0.0018234	0.0688946	0.00413703	0.00134717	0.0219169	0.000750329	0.00245032	0.00224626	2.64946e-05	0.00017904	0.00167745
449	4.25666e-06	0.00018096	0.000149514	0.000200832	0.00173629	0.00030156	0.00147502	0.233416	0.000646359	0.00250658	0.0710796	0.170031	0.000171162	0.000428141	7.13493e-05	3.0034e-06	0.0027025	8.7923e-05	0.0012938	0.00144132	0.212061	0.0112961	0.000818147	0.0176157	0.00929557	0.000220966	0.141338	0.000189322	3.91273e-10	3.76658e-05	5.14966e-06
450	0.00282244	0.0152881	0.000117672	0.0653379	0.0967412	0.00742686	0.00201011	8.76363e-05	0.460281	1.1337e-05	4.07055e-08	0.0010881	5.15321e-06	0.00135478	0.0100545	4.89514e-05	0.00293699	2.62875e-08	0.286264	2.07033e-05	2.7628e-05	0.0389173	0.00244875	0.0011811	0.0028556	1.52744e-06	2.75867e-05	1.72754e-08	7.54719e-06	6.59309e-05	2.05954e-06
451	0.0032033	0.00175616	0.00728803	0.00277749	0.079498	0.000120777	0.069448	0.0126095	5.3615e-05	0.00982539	0.00233292	1.14253e-05	2.59551e-05	0.0022287	0.0828832	1.65442e-06	6.79157e-07	0.613064	0.0164687	2.03205e-09	0.0351995	0.000347013	0.00603782	1.41276e-05	0.0117386	0.00145624	0.00683244	0.000513157	7.73406e-06	4.38286e-08	0.00042613
452	7.19918e-05	8.11009e-05	0.754996	1.60121e-05	6.13052e-05	0.0135234	4.37012e-05	0.00199789	0.00473298	0.000779602	0.0116155	7.50675e-07	0.0858713	0.104409	0.00483664	0.00336142	1.21002e-12	0.000242784	0.000113655	0.00114944	0.0424379	0.000609692	0.000143043	0.123686	5.17197e-06	0.000459576	0.0010517	0.0013269	7.77242e-06	0.00933635	8.9959e-06
453	6.87623e-06	0.00372859	3.28498e-07	0.00025963	0.000261068	0.000535532	0.00866444	0.00236865	0.000310884	0.00560611	0.933857	0.00197684	0.0404067	7.31871e-08	9.96917e-06	0.00231477	7.41466e-05	3.93556e-05	0.00454956	0.0573675	0.00343342	0.00318255	1.15673e-05	0.0108885	0.00270125	0.00126124	0.311601	9.56722e-05	0.00764602	0.000415966	0.00073539
454	0.000210216	0.000176294	6.16057e-05	0.0018436	0.000409565	0.0293064	0.0483353	1.0252e-06	0.000367082	0.478174	0.00100107	0.00331772	0.079016	0.00659454	8.33634e-05	0.00127627	2.41403e-05	8.19002e-06	0.000896433	0.0133095	0.356643	0.00153868	4.01075e-05	1.33732e-05	2.78918e-05	0.480661	2.67823e-05	0.0406886	7.70505e-07	0.00252294	0.0283992
455	7.8033e-07	1.1921e-05	0.00546636	1.16618e-06	0.0365392	0.0214511	8.64667e-07	0.54401	0.0551599	0.00207896	8.51544e-08	1.95078e-05	0.000907192	1.37318e-05	0.00140147	5.55758e-06	3.52255e-06	0.000221446	0.000162611	0.0271753	2.73493e-05	0.00120851	1.72596e-05	0.00398164	5.56511e-06	8.88399e-06	0.00149453	0.00570177	0.0126147	1.74213e-05	0.00560562
456	0.000601634	0.000390614	1.0716e-06	0.0034246	0.0130881	0.0714441	2.52045e-07	0.0152806	0.0382301	0.00297915	3.89886e-10	5.73217e-06	0.000169641	2.56521e-10	0.000291183	0.000212103	0.0188365	5.20765e-07	0.0100089	0.00557867	0.00679827	0.000263599	7.85488e-07	1.70746e-06	0.000253218	4.81674e-05	0.00772297	1.03057e-05	4.51745e-05	9.50361e-05	0.00098492
457	0.045687	2.14404e-05	2.17283e-08	0.00226613	0.000739238	0.0189303	1.07533e-05	0.00120867	0.0223094	0.00179346	0.00124591	3.78782e-06	0.000101987	0.227357	3.38019e-07	0.00452029	0.000213051	8.69457e-06	4.7419e-05	0.000363895	0.000982327	0.000609449	8.60155e-05	0.0551844	2.41871e-05	0.000348155	0.00175383	0.103199	0.010775	0.00833833	0.146689
458	3.89217e-06	0.000185002	0.0215371	0.0246414	0.0384454	0.00122739	2.24528e-05	0.0123892	0.160068	0.000873391	0.00132972	3.55402e-05	8.5464e-08	0.0101307	0.000355051	6.26652e-05	0.000335371	2.41872e-05	0.00876007	0.000345771	0.00488313	0.000716744	0.00303199	7.95015e-07	0.305655	2.65605e-05	0.00715635	3.41351e-05	9.60397e-09	0.0143857	3.29126e-06
459	8.04567e-05	0.00451663	0.54599	3.10254e-05	0.380252	5.25025e-06	0.671403	0.00282648	0.0272383	1.06241e-07	0.000114607	0.00565518	1.32407e-05	0.365561	0.00103448	0.000153882	0.00833812	3.64699e-06	1.80642e-06	0.00071801	0.00104892	0.000368545	0.134179	0.00113078	0.0156155	0.000666933	2.15674e-06	0.00262501	1.2955e-09	0.000353108	0.0311789
460	0.00310164	0.045699	3.37669e-09	1.34076e-06	0.00341617	0.00714111	0.0155612	0.00308885	0.000772003	0.15204	0.0568155	1.02597e-06	7.3879e-06	0.0952578	0.0012269	0.121221	0.00481587	0.297179	0.0204506	0.0500999	6.26543e-06	0.0338146	0.000830915	0.0225229	0.00322384	0.000818264	4.12433e-07	0.00162897	2.55363e-07	2.36062e-06	0.00610389
461	0.0134288	0.000124895	6.69149e-06	0.00157442	0.000152548	0.000611942	0.00014539	0.0454618	0.789978	2.0463e-06	9.99966e-07	1.28374e-05	0.000882603	0.028936	0.00018933	0.0214104	0.0926079	0.273497	0.00751016	0.00605032	0.000329995	0.000190474	5.38219e-06	0.00466085	2.15741e-05	2.19348e-05	4.18095e-05	3.22974e-05	3.50936e-05	4.21798e-07	0.00867665
462	0.000581005	2.90837e-05	6.23711e-06	0.0136631	1.83338e-05	0.000459664	0.00339508	0.415164	0.000462795	0.00150594	0.000106359	0.00249961	8.92192e-06	0.214898	0.055536	0.00706834	0.0450175	2.99884e-07	1.75763e-07	0.0322823	0.121784	5.46179e-05	0.190949	2.5722e-06	4.37807e-05	0.00284061	1.51739e-06	0.00823817	2.62806e-05	4.10238e-05	8.72467e-06
463	0.129461	0.228418	0.374993	1.31491e-05	0.0679532	0.000176102	0.00197878	8.09828e-07	0.0141439	0.00287989	0.00546543	0.0100728	0.212988	0.112755	0.00484731	2.68524e-06	0.0147909	0.0166651	0.0252704	1.08965e-05	0.239094	0.00957656	0.0366319	2.21364e-05	0.00424984	5.93726e-08	0.0454824	0.000531086	0.000537255	1.11701e-06	0.0019221
464	0.00552353	0.000752737	0.00171446	0.710515	0.00633222	0.00876088	1.44131e-08	1.47671e-05	0.0243779	0.000338989	0.00243074	0.0277896	0.00531696	0.0447293	0.000324049	0.00309257	0.0102143	0.0861892	0.0219282	0.000923779	0.0155501	0.0536819	0.158024	3.63678e-08	0.00135437	0.00110275	3.24094e-05	0.000378682	0.000280456	7.00254e-05	9.43286e-05
465	0.0215865	0.0611784	0.000237163	0.035667	0.00866272	5.86326e-06	0.000719465	0.0436168	0.0915444	9.95547e-06	0.00865386	0.00105378	0.000107376	0.00165447	0.00701067	0.000343485	2.72697e-08	0.00110555	0.0308913	0.419503	5.24087e-06	3.10258e-05	9.93491e-07	0.0369366	0.0034685	0.0535518	0.00187214	3.54553e-05	0.00196402	7.28685e-08	0.000428472
466	0.00287761	0.0136938	0.000165725	0.0322547	0.000441464	0.0244686	4.92804e-05	0.123517	0.000480374	0.000545946	0.0146117	0.00233035	0.0868169	0.0372985	0.00409461	0.00113785	1.72447e-06	1.88826e-05	0.011936	3.0208e-06	0.00148904	0.0584447	0.0134739	5.42242e-05	0.00114426	0.00020509	0.000137462	0.00163897	9.45604e-08	0.00622477	1.86746e-06
467	7.40384e-05	1.34543e-07	0.25713	7.53054e-08	0.0987617	0.00666114	7.2264e-12	0.0119352	0.00420777	0.0318157	1.86164e-05	0.000115687	0.075585	0.000301397	1.12075e-09	0.00220207	0.185148	1.59651e-05	0.0252573	8.48782e-06	0.00157242	8.13366e-05	0.0397159	0.00403336	0.000952876	4.26673e-05	0.000268992	0.000371633	0.00904095	0.0239941	2.07843e-05
468	0.00564705	0.0532991	0.0197589	0.0750558	0.0143702	0.027035	0.279186	1.01357e-05	0.0185291	7.08111e-06	6.27378e-05	0.00126541	0.00179602	0.0847878	0.0370731	0.00581906	0.000687754	0.00286835	2.24032e-07	0.00198637	0.00134508	0.00254359	0.0294552	3.39217e-07	3.06296e-07	0.00200721	0.00788148	0.406039	0.00102446	0.000286491	0.000145471
469	0.000612259	0.00257169	0.0330382	4.78419e-06	0.000527132	0.628472	1.24742e-07	0.00497295	0.52379	0.000411593	7.47294e-06	0.0238362	0.00369386	0.00523542	0.0118799	0.00453413	0.00158674	0.00182592	0.00561724	0.0879645	0.00181676	0.00309078	4.39782e-05	2.06211e-06	0.0198135	1.37225e-06	0.000872154	0.124985	0.21832	7.6009e-05	0.00311984
470	0.00124498	0.000127506	0.000162146	0.00244543	0.00086199	0.0568274	0.000626638	0.000468147	0.0119444	0.00712859	6.38492e-05	1.1487e-06	0.000243675	0.00331414	8.00436e-06	1.01084e-07	2.01468e-07	0.000196914	0.00020075	0.00867238	0.000251996	0.000219211	0.0813346	0.0728328	0.000129459	0.000288667	2.57761e-05	0.00431419	0.0427831	2.51895e-06	0.00040448
471	0.0154111	0.00168754	2.39956e-05	9.2948e-06	0.0661327	0.000724261	2.26673e-07	0.00538868	0.000613618	6.10983e-05	0.000439456	0.000334233	0.0262695	4.35535e-06	0.00204108	1.81204e-05	1.05218e-05	0.301294	0.00448456	0.000281156	1.26269e-05	0.0917232	0.0173267	0.00341749	0.0312316	0.0227609	3.26884e-05	0.0370795	3.71424e-07	0.0138656	0.0204473
472	0.00842712	0.000543399	0.172237	5.6698e-05	0.00111269	0.00178346	4.16731e-13	0.0522668	0.0212382	0.00106043	5.54376e-08	0.121601	1.96324e-05	1.4205e-05	0.01125	0.0199092	9.29622e-05	0.00141817	0.00889591	0.010146	0.000473636	0.0375931	0.00177451	1.08471e-06	7.09592e-07	0.00952272	0.000138399	3.73543e-05	0.000429356	7.19654e-06	1.60483e-06
473	0.00362426	0.000704383	0.000356043	0.00138709	0.0705218	0.000376444	3.08151e-07	0.124129	0.00355807	0.00337764	0.0100891	0.0405689	0.0266153	0.0238747	0.00686766	1.36522e-07	0.101995	0.000100861	0.0163303	0.00891325	0.0323323	0.0900787	0.000307674	0.000389195	8.64582e-06	0.00154744	0.0010549	2.05069e-06	0.0102389	0.000354774	2.90772e-05
474	0.00567919	0.463731	1.15966e-07	0.0624141	9.30001e-05	0.00353113	2.90295e-10	0.0311954	0.000483811	8.82783e-05	0.28074	0.0264067	0.142425	0.000109946	3.23479e-05	0.000587044	0.104535	0.00879701	2.99705e-05	3.48941e-05	0.000509009	3.38647e-05	1.66061e-05	0.000420568	0.000440683	7.39057e-06	0.0231778	0.0250131	0.00117062	5.96655e-09	0.0110437
475	0.0376308	5.08919e-07	0.0536891	0.248749	0.045364	0.0251583	0.000130819	8.50301e-06	6.30359e-05	6.0967e-06	4.75542e-10	0.00051081	0.0262565	0.0270068	0.0542629	8.93373e-06	0.0140304	0.000182545	0.00211107	8.70595e-05	0.00397119	0.000233576	1.05612e-07	0.000274758	3.26991e-05	0.169796	0.000331535	0.00796456	1.59256e-07	0.00082295	0.00875179
476	0.000310075	0.00175457	0.00313335	0.0247721	0.075769	0.000328124	0.000501758	0.155871	0.0186604	6.39611e-07	0.0936859	0.000116736	0.0517262	0.000568695	0.00133539	0.00693162	0.00206924	0.00279649	0.00454806	0.916315	0.00112409	0.0195701	3.58543e-06	0.0238824	0.000715624	0.00529364	0.340142	0.0871997	4.41995e-06	0.0225133	0.0168088
477	0.000300997	0.00493964	0.00131797	0.227176	0.0394676	0.000427281	0.00298885	3.06405e-06	0.000377762	4.17012e-05	4.37741e-06	0.0115469	8.00254e-05	0.00164106	0.000827544	0.00764734	6.68248e-05	0.235316	3.06827e-05	1.17845e-05	0.00164596	0.0402502	0.0606502	0.00181344	4.62095e-05	0.000484906	1.80112e-05	0.00217448	1.1243e-05	0.000144124	0.00124883
478	6.41131e-05	0.608505	0.146906	0.0164012	4.66081e-07	0.39107	0.0454567	1.37014e-05	0.00672107	0.155497	0.00264284	0.516385	0.0892942	0.156998	3.24146e-05	0.00922059	0.000826909	0.00417254	1.39408e-05	0.000107284	4.10647e-06	0.155348	5.01998e-05	0.194653	3.99628e-05	0.00836192	0.00282954	0.475412	0.000521811	0.000984704	0.00814457
479	0.000529076	3.86642e-05	0.00349226	6.35055e-08	0.00046173	0.425839	0.000102757	0.0085851	0.0694157	0.660567	0.0427885	2.55659e-07	0.0919468	0.000916296	0.000565139	0.00284929	5.67349e-07	0.0075545	2.96569e-05	0.00331122	0.00026326	0.0156477	0.00452832	2.34089e-05	0.000298846	0.198059	0.00011426	0.00199725	1.45181e-06	0.357147	0.000236443
480	0.00235163	0.0182448	0.000922117	0.532878	0.14816	0.0210484	0.0647416	0.00938871	0.0287839	0.0029328	9.68827e-09	0.00107749	0.0105134	0.00738748	4.83378e-06	0.000991415	4.01356e-05	8.57945e-05	0.00108688	0.000249918	0.000126234	0.000249058	0.0295583	0.00681516	0.0106406	3.91454e-05	0.00071956	0.000207361	0.000631356	6.43668e-05	1.33149e-06
481	0.861858	0.00605565	5.8126e-05	0.154129	7.19432e-05	0.00797732	0.00019743	4.45913e-05	0.11527	0.000484235	0.000536691	0.00041802	0.00190019	0.0146595	0.000930314	2.49093e-05	0.0290564	2.57167e-09	7.12463e-07	0.0019306	0.00149171	0.0301054	5.80527e-06	0.000272584	0.000443277	4.66749e-05	7.74314e-05	0.0253295	6.26892e-07	9.8109e-07	0.00468405
482	0.140766	0.0401088	2.99635e-05	0.000118353	0.00096941	0.00287399	0.0225226	7.46609e-05	0.0104215	0.00079963	0.00771056	0.00881442	0.000532774	5.55801e-06	0.255838	0.0115363	0.00527337	1.38047e-07	0.000350215	3.39265e-08	0.0272871	4.54159e-05	0.000272991	0.000107405	0.0334998	1.64641e-06	0.000274701	0.0288425	6.72904e-06	1.26634e-10	0.000203935
483	0.118793	1.66234e-05	8.84788e-05	0.000262027	0.0216366	0.00601116	2.47988e-06	5.99143e-05	1.721e-05	7.0638e-05	3.83107e-05	0.000829038	0.211857	1.38284e-07	3.62313e-06	1.7571e-05	0.00155596	0.021083	0.00115609	0.000411115	4.15648e-05	0.0900714	1.22111e-06	1.3553e-05	4.91758e-06	0.966118	3.86053e-06	5.25337e-05	6.03317e-05	6.10894e-07	0.00341256
484	0.00417101	0.000929167	1.42182e-05	0.00834519	0.107664	0.00680262	0.132532	7.9164e-05	0.00206238	0.00334025	5.75041e-05	0.0453472	2.91034e-05	0.0148492	1.33996e-06	0.00458152	0.709704	0.00680335	0.0477907	1.92809e-05	0.016326	0.0908398	0.00769283	0.000152838	2.64131e-07	5.71722e-06	3.08487e-05	0.000991695	0.0162705	0.000956887	0.0048547
485	0.314064	0.216846	0.00268995	0.00718173	0.00352365	0.0128633	1.68202e-05	2.20106e-05	0.00076825	0.00520632	5.4223e-06	0.00771238	5.58621e-06	0.00483626	5.84589e-05	4.73473e-07	0.0713059	1.57557e-05	0.000617752	0.00551022	2.17564e-11	0.0410474	0.00114701	6.80535e-07	0.00805783	0.000779446	0.010506	2.62005e-06	2.33976e-05	1.04836e-07	0.000130037
486	0.0465229	0.0013421	0.0348339	0.00192231	0.0039604	0.000793985	0.000278512	0.885759	0.000218187	3.03387e-06	0.00182718	0.000578749	0.000908315	0.000276588	2.30954e-05	0.000773501	0.0909995	0.00546418	0.00133233	7.39627e-05	0.000670417	7.02225e-05	9.94147e-06	0.000559942	0.0262717	0.0017389	0.000253881	1.06753e-05	2.26227e-05	8.72423e-05	0.00044033
487	0.00149113	0.0075675	1.88179e-11	0.0418886	0.0317572	0.00303667	0.0687109	0.0249337	0.36994	0.000163348	0.0383568	0.0140911	1.13193e-09	0.0750549	0.161408	3.60144e-09	0.014288	0.529795	0.00237569	0.552484	0.000608247	0.000131701	0.0269109	3.68324e-07	0.000122452	0.00560177	0.000129396	1.12274e-06	0.00399578	0.000124445	0.000625778
488	6.1319e-05	0.00025231	1.01018e-06	0.0717416	0.0198712	0.000758733	6.84773e-05	0.00349875	1.31959e-05	0.00275208	2.38514e-10	0.00780889	0.000136747	0.00410989	0.00116833	0.00420065	0.895674	2.26638e-06	4.36469e-05	9.98177e-05	0.00011252	0.0354278	9.53652e-07	1.21566e-08	0.00500396	0.00662124	0.00089387	2.60162e-06	0.000195781	1.99071e-05	6.98503e-05
489	0.0383927	0.000628886	7.06767e-07	0.00010904	0.0152901	0.131117	0.0510284	0.024466	0.0012477	0.0228214	1.58602e-06	0.00829206	0.000503285	2.28346e-06	0.0212203	4.86767e-05	9.32503e-09	0.000445412	7.88994e-06	2.03751e-05	0.00649024	0.000620351	0.00591734	9.56938e-05	0.0424533	0.0107549	4.49371e-06	8.89687e-06	5.50071e-05	0.0134834	6.30713e-07
490	0.00430892	0.000856603	1.37231e-07	0.000163307	0.00222862	0.0028544	0.0973915	0.000641829	0.000986605	0.00260658	0.001446	0.397887	0.0243828	0.00614435	0.0820634	5.59331e-06	5.47423e-05	0.022473	0.000171695	0.00167104	0.000600726	0.000221084	0.000127462	2.55269e-06	1.04247e-08	0.000110402	3.04414e-05	6.63824e-06	1.21072e-06	0.00113167	0.00508872
491	2.22984e-05	0.00354552	0.000534617	0.000475031	0.909946	0.000751755	0.00806097	0.0704619	0.0864494	0.000477773	0.0289028	5.63894e-05	0.00375839	0.00436603	1.16839e-05	4.74145e-05	0.0110889	0.430286	0.00306976	3.35812e-05	2.79692e-06	0.000126012	0.0702613	0.000959715	5.78868e-05	0.000660997	0.000437471	0.000479411	4.50645e-06	0.0696408	0.00651669
492	0.00205846	6.98243e-05	0.190095	0.00305152	0.000197466	1.34963e-07	0.0582844	0.000152875	0.00765639	2.39388e-06	3.96655e-08	9.81953e-08	0.000548405	0.0391594	5.66944e-06	0.00225366	9.04734e-05	0.0027791	0.0960982	1.24611e-08	0.000866855	0.0590393	0.000764133	0.0018429	0.0136918	0.00132741	0.00215138	0.208005	6.95201e-05	0.00638135	9.16013e-05
493	0.137293	0.04665	6.9485e-06	4.84346e-07	0.184783	0.337066	0.000204393	0.0254747	0.000557337	4.99594e-08	1.08324e-06	0.0234954	0.000200999	6.76627e-06	0.00594112	0.00272737	0.0868289	0.000364317	0.119554	0.0010219	0.000246733	0.000287816	0.0222477	1.69112e-05	0.0142856	0.032751	0.010802	0.000568882	2.39931e-06	1.14318e-05	3.73435e-06
494	0.00713338	0.117656	0.00163994	0.162625	0.00801202	0.00543808	0.0308309	0.0108483	0.000698968	9.8463e-05	0.00130004	2.56703e-05	5.46937e-06	0.00083127	0.00322783	0.000176923	0.00493768	0.00405645	0.00254219	0.0159163	0.0555313	0.104479	3.35824e-07	5.90792e-05	0.00146115	0.0151793	8.11072e-05	0.0264611	5.12044e-06	3.40636e-06	0.000227538
495	0.00422163	0.0480985	0.00126345	0.112225	1.71763e-05	0.00655141	0.0101932	4.65076e-05	0.0361382	0.00763622	0.0143703	0.00424164	0.000121125	9.25613e-05	0.00116635	9.32764e-05	5.22428e-08	3.31173e-05	0.841369	0.000718695	5.46684e-05	0.114377	0.144966	0.00233449	0.000434222	1.28454e-07	0.000944784	0.00545467	2.68724e-08	4.01136e-12	0.0544147
496	0.187995	2.66147e-06	3.7473e-06	0.00148725	0.019769	0.00430622	0.000571085	0.00784176	0.459584	0.144595	0.00290983	0.00114775	0.000946605	0.000517171	0.000772936	6.44652e-06	2.13208e-05	5.65005e-06	0.000510809	0.00488462	0.000791845	0.0525541	0.0188904	7.22392e-06	0.000598683	0.00651018	0.00156702	2.77845e-05	0.125306	0.000487871	0.00116948
497	0.00119701	0.0352741	0.00313422	0.00663812	0.00725835	0.201439	0.0233773	0.000305662	0.000183724	0.0026539	2.34046e-08	0.00277406	0.00317575	0.0428341	0.000287179	0.000562388	9.1903e-05	0.00182312	3.45692e-05	0.0017591	0.000218117	0.0112943	2.17196e-05	0.000164215	0.0219941	0.00945796	0.0292684	1.71531e-06	0.00346629	0.00170154	0.0012013
498	0.0063831	0.00050507	0.0227001	0.00223318	0.0808383	0.0633892	0.105229	2.04747e-05	0.159853	0.0351972	0.00867189	8.7741e-05	4.65015e-05	6.70448e-05	0.0205523	0.00284701	0.0510048	0.00190394	0.000956031	0.0108443	0.0423414	0.000565289	0.0173622	0.0117701	0.000368623	2.52866e-05	0.00058793	0.00122426	0.000156397	8.71507e-06	0.000682649
499	0.000117904	9.8021e-07	0.000226076	0.0390271	0.0715755	0.0034762	4.61629e-05	0.000811223	0.0162366	0.00435562	7.53031e-05	7.468e-05	0.012538	0.0583877	0.000118878	8.35991e-06	0.00145141	0.00017938	0.00287225	0.000318986	0.000872933	0.0018344	2.03684e-05	0.00241283	0.000230357	4.27447e-07	2.65847e-07	8.89525e-05	0.000317127	0.000174318	0.00652355
500	0.0292191	0.00228576	4.81062e-09	0.0180017	0.0035243	0.143776	0.00358494	0.00428062	0.0550332	0.0420657	0.00130888	0.000985695	0.0371473	1.66932e-05	0.0193849	0.00109579	4.94048e-09	1.392e-05	8.69711e-06	0.000102353	0.000906342	0.000346979	0.00312583	4.16225e-06	0.00096393	2.02874e-05	0.0101274	0.00242594	1.37457e-06	0.00731964	5.82784e-06
501	0.321124	0.00026297	0.0168384	0.000146052	0.000134949	5.11108e-05	0.000760168	0.0322371	0.000513667	0.0657833	5.46298e-05	0.00115009	0.333845	0.25591	1.19881e-05	0.000628514	0.00308985	0.0015326	0.000911737	1.53982e-05	0.059709	9.6044e-07	0.0471608	1.04885e-06	0.0118254	0.0927837	3.43702e-05	1.0874e-06	5.31117e-06	0.322862	0.0011824
502	5.4668e-05	0.00137357	4.22966e-10	0.296282	0.322219	0.0760995	0.000253175	0.0770898	0.00174243	0.0116213	0.0104374	0.0646866	0.102103	0.0853927	0.00530525	0.00894779	0.00728707	0.126063	0.0108266	2.87715e-06	0.000720426	0.000776872	0.000872808	8.82547e-12	7.36491e-05	0.037488	1.37052e-05	0.000436435	2.2355e-05	0.000159925	1.18991e-06
503	0.0167771	0.156277	0.432161	0.000361879	0.00387193	3.3912e-06	0.0207317	0.000228372	0.0413948	5.844e-05	0.000394236	0.0256841	0.00637155	0.000131108	5.79576e-05	1.39465e-06	0.00849511	1.9582e-07	0.000221402	0.00327288	5.85509e-05	0.00260637	0.000284866	0.007388	0.0284193	0.0019636	0.000236276	1.16036e-05	5.62411e-05	0.00455436	0.000219256
504	0.124839	0.00179346	0.825217	0.0426514	0.0126484	0.00057098	0.0322975	0.00120871	0.011267	2.43797e-07	3.51455e-05	0.000759445	0.27956	9.25665e-05	0.0122459	0.0139145	0.00108301	0.023829	0.0364825	0.00156505	0.0076394	0.00107195	0.00058095	0.138348	0.00101986	3.72919e-06	7.93348e-10	0.0490574	3.36438e-06	0.000648773	0.000485009
505	0.0576145	0.000278896	2.99805e-05	3.5772e-05	0.117131	4.10415e-05	0.292038	0.0559413	0.00011913	1.62805e-05	2.00618e-07	0.000607953	0.000115765	0.000314655	0.000129455	0.000129189	0.0010403	1.70667e-07	0.0039502	0.00839343	0.0001864	0.0612166	0.000658014	3.41677e-05	0.0111417	0.000303519	0.00460928	0.000147717	6.54467e-05	1.54511e-05	0.00132207
506	0.000127029	0.00107298	0.326403	2.26379e-05	4.33352e-06	0.0166678	3.46565e-11	0.0328487	0.0520377	0.00302268	0.000407747	1.03932e-07	0.000662954	0.0250172	0.00496779	0.10586	9.00928e-07	0.000877021	3.56688e-07	0.00164363	0.00490761	0.0253582	1.27576e-05	2.59864e-05	0.000566288	0.0151639	6.71699e-06	0.00131574	0.00209839	1.94446e-05	0.000472147
507	0.00122749	0.0531755	1.12492e-07	0.0666887	0.000377718	0.085888	1.00685e-07	0.0596657	9.29358e-05	0.000104709	2.28938e-10	0.232958	7.95916e-05	3.66678e-09	6.64262e-05	0.00373695	0.0132205	1.1253e-08	0.0070257	1.22537e-05	0.105866	0.492796	0.000131145	0.000335263	0.000532783	2.62693e-08	0.0190277	0.000116816	0.000191445	0.780115	0.000124608
508	0.0936532	0.0619233	0.130381	0.00288082	0.0651838	0.00271079	0.0162079	0.0638993	0.262272	0.0875037	0.0278418	0.00148708	1.98072e-06	0.0352674	4.22446e-07	8.23786e-06	0.208459	1.46123e-06	2.03647e-07	0.531388	0.0106453	2.06171e-05	0.00148087	0.000733578	0.11132	0.0767789	0.000286253	0.00693827	0.0426798	1.06358e-06	0.00104415
509	0.00322179	0.000637923	0.000444071	1.20257e-07	0.0365102	3.65248e-05	1.7098e-05	0.00267816	0.00073677	0.00181982	9.75934e-06	0.0484248	4.98971e-05	0.00063892	0.0257114	0.000158974	0.00283371	7.27338e-05	0.0028777	6.03221e-05	0.129125	0.00445613	0.0584427	0.0240394	0.00128915	0.00104754	0.000216566	0.000383514	0.000347965	5.87074e-06	0.00181736
510	0.00494955	9.28327e-06	1.69211e-05	0.0160154	0.10203	0.00102179	0.000309237	0.000334358	0.0278988	0.939588	0.000692457	0.00144006	0.000235608	0.00142001	0.0387531	0.110111	0.00281715	0.00128423	6.29881e-06	0.00694023	0.00621675	0.622135	0.00114796	0.00315087	0.110876	0.000484175	6.00311e-07	6.07453e-06	0.00459187	0.00133777	0.00999937
511	0.0299637	2.0284e-07	0.000177192	0.00128824	2.73248e-05	6.27236e-05	0.0518178	0.0014611	5.5147e-06	0.332884	0.376971	0.000703673	0.0533144	0.000245325	0.000166097	0.0415369	6.51384e-05	0.0501188	0.0305508	5.36151e-06	0.0148798	0.00125487	0.000999194	0.0022763	0.0192054	0.000406969	0.000415047	0.00343268	0.00492465	0.000569757	1.6816e-07
512	0.145582	0.000125139	0.000969993	8.40072e-05	0.00155416	0.0245541	0.00196329	0.00147556	0.170801	0.00565688	1.24902e-05	9.5982e-06	0.00733999	0.00144289	0.0107666	8.01439e-06	0.00320856	0.00177139	2.9745e-06	0.00805798	1.0376e-05	0.304841	0.0160348	2.60987e-06	8.3742e-06	0.275032	0.00151568	0.0446066	0.000831603	5.20331e-07	0.000160983
513	0.0183002	0.000189501	1.93076e-08	0.434906	0.00143699	4.374e-05	0.0067793	0.029266	0.608886	0.00215018	0.00662235	0.0290984	0.020513	0.000808598	0.0264435	0.00572168	0.0213757	0.0397548	0.00106187	0.000781043	0.00589908	0.450921	0.00011796	0.000931094	0.142507	0.00206007	0.00505584	0.000579133	0.00113691	0.00134727	6.02679e-05
514	0.0214338	0.0218359	0.00874791	0.922729	0.00299735	0.086125	0.0149927	0.000181204	1.55558e-06	0.184775	4.64763e-05	0.0205767	7.01724e-05	0.0350481	0.000141153	0.168028	0.0212406	0.00718549	0.0174653	0.00149641	3.61233e-08	0.00287532	0.153277	0.00433934	3.31579e-05	0.000576446	0.00161773	0.000203241	3.51416e-05	0.12354	0.0207014
515	6.78847e-06	5.79732e-06	0.000346818	4.5525e-05	8.98956e-05	0.000896282	0.000408963	0.0363911	0.000336396	8.70665e-06	4.17476e-08	0.00173787	3.06829e-05	0.0395568	6.16891e-05	0.0212332	0.000252608	0.0410679	0.000691895	0.000221197	0.00253056	0.000306737	0.000199031	0.0305116	9.70323e-06	9.22993e-08	0.017512	0.00020132	0.508682	5.33684e-06	1.00144e-05
516	0.000175929	0.0449275	0.692277	0.436548	0.000307151	0.0571685	0.0599774	0.00305237	0.0212141	0.20815	2.63076e-05	5.96982e-07	0.000404818	7.09463e-05	0.000375678	5.33041e-12	9.3981e-08	0.000102974	0.00332394	1.35323e-05	0.0165736	5.75864e-05	0.0016419	5.07982e-05	0.00563786	2.32747e-08	0.000970632	1.08764e-07	0.000340271	3.3374e-05	0.0100862
517	0.000448643	0.172278	0.00954462	0.126252	0.217148	3.17222e-05	0.00475634	0.000283747	1.08092e-05	0.0107891	8.91509e-06	0.00100404	3.0631e-08	0.00175261	0.0430394	0.0220075	1.64869e-07	0.000375291	3.70604e-08	0.000160487	2.71652e-05	0.00572062	3.16723e-07	0.000933844	0.0137689	2.6921e-05	8.47868e-05	0.030091	0.000103248	2.5791e-09	0.0262304
518	0.105481	0.0220344	1.60699e-05	9.33751e-07	1.52917e-05	0.00575698	0.00280136	0.00570689	4.73288e-06	0.000262809	0.00419478	0.00243874	0.318601	0.0726776	0.00973069	0.000232194	0.000245356	5.04989e-05	0.032538	0.00500847	0.00140622	0.0422291	5.15265e-07	2.29948e-05	2.71862e-05	0.000270591	0.00146891	5.66751e-05	1.29141e-10	9.11072e-06	3.3373e-09
519	0.00912024	0.0197906	0.0263096	0.00367751	0.0475546	0.00505332	4.92494e-06	0.189535	0.00210763	1.0805e-05	0.176157	0.00474467	0.00995999	5.79323e-06	1.87063e-07	0.589928	0.000558065	0.00948896	0.0114409	0.064136	2.94904e-05	0.234861	0.252187	0.0370484	0.00297534	0.0112185	0.00257944	5.53899e-05	3.39469e-06	0.000297406	5.18631e-07
520	0.000117088	0.0289944	2.90191e-08	2.54335e-05	0.00680403	0.00256064	4.40491e-09	1.58528e-07	0.000137337	0.000755012	0.0467857	0.197565	0.000702504	0.00123408	7.51583e-05	0.103443	0.00107526	0.00335122	0.00217522	0.0115429	1.6517e-05	2.28546e-05	0.000371134	8.85788e-05	0.000616956	0.00075721	0.000168257	0.00045788	0.0355514	0.0201478	5.94686e-05
521	1.0778e-05	0.0129866	0.202578	4.34795e-05	0.129092	9.30486e-07	0.00321923	0.00787178	5.15529e-05	0.00109321	9.16703e-09	0.0238774	2.82304e-05	0.011191	0.00181644	0.000332922	0.000248593	1.30131e-05	3.71802e-07	1.77661e-06	0.000283796	0.00486049	0.0181485	0.00196711	3.13463e-06	0.0032396	0.0004054	0.000475127	6.31577e-07	0.000245016	0.00139876
522	0.0104616	0.00412089	1.08616e-05	0.000543479	0.0726864	3.41269e-05	0.0199645	9.03522e-05	0.0305414	2.0426e-05	3.54957e-05	0.000625239	0.0567439	0.000883636	0.0993704	0.00440749	0.071747	0.000270418	3.30278e-05	0.00316897	0.0248989	0.0708336	0.00188092	0.00264494	0.00234138	0.000448137	0.015027	0.000547264	0.000137116	0.00405195	0.0055462
523	0.00316746	0.00622975	0.0346506	0.0520053	0.0297589	0.133721	0.00646827	0.000936386	0.00205035	0.00624986	2.92361e-06	1.19561e-06	0.00260917	7.62794e-05	2.39594e-05	0.000138391	0.000488998	4.35746e-06	0.00171561	0.00237912	1.21548e-05	0.00071687	2.59896e-05	1.55053e-09	0.0052999	7.78777e-09	1.85786e-06	0.000407926	0.0107842	0.00235953	0.00246365
524	0.100617	0.000887407	8.79367e-06	0.000398655	0.0150231	0.0491866	3.16083e-05	0.00175675	0.000196365	6.82391e-08	5.71016e-07	0.00377212	0.00189903	0.000528595	0.0128111	0.0811168	0.00853975	0.000285424	0.00332377	0.000442415	0.0122285	0.0904128	4.24815e-06	6.45413e-06	3.40566e-07	0.00145227	4.71873e-05	0.00261763	2.27728e-05	0.0278778	5.4523e-05
525	1.69282e-05	0.0126217	0.0112966	0.000486907	0.00460362	0.00241527	4.86038e-08	2.32087e-05	0.00289941	0.0041262	0.0211908	3.81619e-06	0.000477607	0.0213865	0.00233233	0.00161326	0.680362	0.000520077	0.462929	0.00452838	3.8916e-06	0.000112268	0.00129114	0.000132613	0.000130321	0.00958463	0.0180234	0.112598	5.06531e-06	1.86904e-06	9.07484e-05
526	0.00071758	0.360763	1.5942e-10	0.91959	0.661794	0.100792	0.00260369	8.02945e-06	0.00536071	0.169148	0.00253792	0.664701	0.00404984	0.188759	0.0699088	0.0818638	0.0692295	0.0112244	0.000123874	0.000495298	0.00489698	0.025962	1.79528e-05	3.33949e-06	0.00108484	0.0040643	0.0284827	0.000252863	0.000328071	9.71215e-08	0.0117137
527	3.53776e-05	0.016068	0.112723	0.0139761	3.31509e-06	0.00363113	1.31505e-05	6.73499e-08	0.285074	6.5708e-06	0.000357676	0.0192965	0.0670343	7.65773e-05	0.000440114	0.00314292	0.00031632	0.00543227	0.0115178	0.00635465	2.66032e-05	0.00605374	0.000204247	0.00463875	2.80027e-05	0.000620104	4.63503e-09	9.29305e-05	0.0103548	0.00135207	0.0396522
528	0.0286809	0.161139	0.0103927	3.63376e-06	0.0332502	0.00177365	3.09527e-05	0.0754085	0.00346875	0.0259814	1.66198e-09	0.000119193	0.00571276	0.0155708	0.000659218	0.00146071	8.31882e-05	0.0794681	0.000831193	0.00018271	0.0702502	4.91117e-05	0.236645	0.000398455	7.50308e-05	0.000380343	0.00307033	2.27966e-08	8.74607e-06	0.242006	0.0507567
529	8.60224e-06	0.00271962	0.173901	1.74697e-06	2.57158e-06	0.0598176	0.36542	1.97309e-05	2.72765e-05	0.115264	0.00611987	0.00812373	0.000877168	0.00267574	4.87513e-07	7.36027e-05	4.09176e-05	0.164693	2.99814e-06	0.00374979	0.0480998	1.47016e-05	0.0201232	0.000120427	0.28136	0.000278611	0.00021505	3.19296e-07	1.37044e-05	0.00902125	0.0990821
530	7.04291e-05	0.00132212	0.0251858	0.000575714	0.268383	0.0858372	0.000337254	0.0424529	0.0297905	0.000692833	1.85414e-10	0.0210851	0.000373583	1.78307e-05	0.0722243	3.31957e-05	0.00153798	2.44317e-05	0.00381073	0.000660766	0.314316	0.000704231	0.0318994	0.000764501	0.0301844	0.00388768	0.00309213	0.0632766	0.015117	0.00251791	0.000374068
531	4.53722e-05	1.15485e-05	0.00150875	0.00010152	0.00689428	0.00313129	0.00262659	0.00615281	0.114134	0.000251095	0.000237427	8.26163e-05	0.00245963	3.75156e-05	5.75346e-07	0.00260802	0.000256389	0.000678335	9.40105e-06	0.000528516	8.34465e-06	0.00102108	2.46428e-09	9.66918e-07	0.00265963	9.0803e-05	4.53217e-05	0.0327936	0.000148674	0.360432	9.00455e-07
532	0.0144196	0.0104044	0.00838958	0.00997973	0.0180574	0.00998311	0.00115242	9.90997e-05	0.0327331	1.02411e-05	7.75755e-07	0.7258	0.0547063	0.0243888	9.81019e-08	0.00128905	0.000619369	0.00689057	2.31359e-06	0.00643901	0.00615325	0.000262508	0.201638	2.39944e-09	0.000631379	0.000102417	0.00533264	2.46473e-05	0.00247771	2.37497e-07	0.00201174
533	0.00227108	0.00195079	3.84697e-07	0.00172276	0.0100064	0.091007	6.54958e-06	0.00178323	0.0785671	7.15658e-08	6.30769e-05	0.00227419	0.0105965	8.4647e-06	0.140499	0.000416268	0.000794585	2.41616e-05	0.0155221	0.0111016	0.00174298	1.52474e-06	0.00198563	8.16798e-05	0.000215317	8.76705e-08	1.9142e-06	0.0397933	0.00264141	0.00427315	1.79722e-07
534	0.00165336	0.00279544	0.000550455	0.00735507	0.000349558	0.00828585	0.00461676	0.0148969	0.0144453	0.0137878	5.48397e-09	0.000192857	3.0929e-06	0.000517109	1.2198e-05	0.0585467	0.0738748	0.0517432	0.00220852	2.28863e-05	0.00826145	0.000224233	0.0550379	7.3966e-05	0.0145591	0.00095317	7.15521e-08	0.018229	0.000918457	0.000718071	0.0277445
535	0.36439	0.00360019	0.0212249	0.000164822	0.000284288	0.000198676	4.06276e-05	0.000119066	0.00436346	0.00130259	0.000292042	0.0184877	0.0305341	0.000150794	0.0368109	0.122955	0.0468694	0.000300971	2.4764e-08	2.79684e-05	0.0038213	1.25284e-09	0.292663	0.000857397	0.000408529	0.0266861	0.000126122	0.0049243	1.33411e-06	0.0290198	6.46503e-06
536	5.49881e-05	0.00446849	0.101943	0.187695	0.0347766	0.0403668	4.21759e-10	0.000812829	0.0847792	6.51971e-06	2.00474e-05	0.0152159	3.49552e-12	0.00168616	0.0489772	0.00106839	3.02197e-05	6.04156e-05	0.0024723	0.00311395	5.00711e-05	0.0635026	0.00110222	0.127529	0.0083391	0.00155388	5.97986e-07	0.00273295	0.0114831	0.0126399	8.63602e-05
537	0.00209505	0.0024678	0.85038	0.000658288	0.000110092	0.000362782	0.000242847	0.000169105	0.00925707	0.0211943	6.68079e-05	0.0260209	0.00555459	0.00115302	0.00363112	0.000262784	1.57394e-05	0.000482409	0.000322617	0.00461944	5.33533e-05	0.00118281	1.23828e-07	0.000281979	0.000374657	1.80809e-05	1.27e-08	0.00617036	0.00266844	0.014424	1.42905e-05
538	0.00249331	5.69553e-05	0.00429556	0.0810282	0.00826404	0.00562772	0.000962296	0.0607006	0.0342312	0.0198902	0.00057962	9.75673e-05	0.00432425	7.60174e-07	0.0077206	0.00316574	0.00241596	0.000665965	0.000452552	0.0109272	2.59956e-06	0.0140343	0.000280424	0.0072255	0.00256376	0.00277599	0.00280001	4.63584e-05	1.13543e-09	0.31999	0.00070313
539	0.000340608	0.171493	0.152493	0.0111907	0.264169	0.000354237	0.00570222	0.139706	0.000193606	0.000727965	0.000118396	0.0391107	0.0191785	0.11348	0.00219858	0.000655267	0.0199751	0.070705	0.000211169	0.00442615	4.66615e-05	0.00568247	0.000217545	0.000767411	1.85903e-08	0.0081613	0.000234793	0.00388808	0.00132909	0.0004063	0.0130166
540	0.00328613	6.76845e-06	0.0738487	7.3654e-05	3.87059e-05	0.000359128	1.18272e-06	0.0141	6.89686e-08	4.46654e-05	0.000106736	0.054933	0.000180072	0.00151862	0.00066231	2.78885e-06	0.0557634	0.00533471	0.00061078	0.000833431	0.000730948	0.00052444	1.75356e-05	0.00168556	0.000167165	0.000351666	0.000504185	6.40087e-07	1.48891e-07	0.0163803	0.0535467
541	7.43845e-05	0.268235	0.00076832	0.126416	0.0345106	0.0179739	0.000997834	0.011196	0.00222123	0.000263153	8.8194e-05	3.13696e-05	6.45815e-06	0.000131918	0.000585135	0.151542	0.00449603	0.000169122	0.00021017	1.22534e-06	0.00349014	0.000316964	2.62284e-05	0.0272369	9.49939e-05	0.105671	3.96914e-05	1.12332e-05	7.5346e-06	4.11401e-08	0.00113262
542	0.0954652	0.000107228	0.000194536	0.0177811	0.00264237	0.118131	0.0213672	0.00207665	0.00609653	1.09844e-05	0.0289792	0.0231797	0.0102914	0.00223109	9.17857e-05	3.25123e-06	0.00030585	0.103299	2.85554e-09	2.5914e-08	1.09973e-05	0.00687623	0.00533561	0.000344038	4.1208e-06	1.30713e-06	3.97652e-05	0.00069584	0.0138887	1.58187e-07	0.00193736
543	0.300185	0.00106959	0.000237984	0.000427472	0.0259296	0.00113566	1.56792e-06	0.0185813	7.44102e-06	0.0156136	0.0227466	0.504387	0.10172	0.000540397	5.98156e-05	0.00893571	0.00205414	7.91682e-05	3.7347e-05	0.000520305	5.1085e-05	0.0390262	0.22076	0.00032667	0.00161611	2.50553e-05	0.00152716	0.00182474	0.000568344	1.04433e-06	0.000289635
544	0.0351288	0.178231	7.63982e-07	0.00768453	0.0124631	0.0005878	0.094152	0.00852259	2.92145e-06	0.0017103	0.975053	0.0237927	3.11257e-06	2.63723e-06	0.00484639	1.26922e-06	0.0106929	0.296872	0.00755533	0.00052049	1.04899e-05	0.00380569	0.295831	0.0709279	0.0388547	9.31599e-05	6.55933e-05	0.0076228	1.49972e-05	0.00113788	0.0416442
545	0.119803	0.00387989	0.00058081	3.38639e-05	0.0642778	0.0693521	9.14456e-05	0.000194699	0.23341	2.82472e-07	0.0242877	0.010712	0.00239966	0.0083774	0.000238722	1.06956e-05	1.55295e-05	0.000288391	0.000649151	0.0635595	0.0866398	0.000157631	7.30135e-06	0.000294152	0.0520737	0.000126565	4.18909e-05	0.0020604	0.000750676	3.16761e-16	0.0160064
546	0.00160077	0.0207341	1.13274e-06	0.72485	0.00415983	0.00790864	0.000597407	9.84265e-05	0.0177448	1.75664e-06	0.479677	4.71715e-05	0.00020416	0.00205187	2.87024e-08	0.002938	5.97091e-05	0.0132524	0.0626427	3.95847e-05	0.00164974	0.00117164	0.0296024	2.55542e-09	0.00109161	0.000569454	0.00137601	2.55437e-07	0.0711282	3.68178e-10	0.102586
547	0.00637231	0.0142573	0.121567	0.0468613	0.00503505	0.0191989	0.00106137	0.000222052	0.00231164	0.000343411	0.000106303	0.00101783	0.000893004	0.00965804	0.0318223	1.20373e-05	2.94531e-06	0.0581281	0.00381593	0.00713592	0.00159372	0.00209657	1.45709e-08	4.90464e-07	7.55272e-06	1.70263e-05	6.91842e-05	2.16595e-06	3.38714e-07	2.12781e-09	0.000401932
548	9.69431e-07	0.0611323	2.59582e-05	0.123259	0.0388181	0.562658	2.59366e-05	0.00489291	0.124827	0.0646013	0.000605323	0.00106335	8.57453e-05	0.00071779	2.93717e-06	0.0187767	0.000248813	0.173018	0.00211925	0.000253184	1.26853e-06	0.00170262	0.00435997	0.0176395	1.46729e-06	2.84995e-06	0.00735817	0.00363469	6.91914e-10	0.0280905	0.000995779
549	0.637373	0.00539952	8.32567e-05	0.00362879	2.03902e-06	0.000593807	0.000145703	0.00865945	0.0285935	0.191732	0.00878086	0.132627	0.0024439	0.0017901	8.59768e-05	0.0004676	0.000425346	0.0418314	0.0984694	0.0449355	0.000336751	0.000496556	2.24828e-09	0.00677436	1.5539e-08	0.0118885	0.00552979	0.000226663	1.83514e-05	0.000331365	0.00830102
550	0.274739	0.0286569	0.00426613	0.000245469	0.00295437	0.00687269	0.0838506	0.0529393	0.981712	0.000240452	0.00425056	0.065381	0.000977467	0.00122065	1.00459e-05	0.282223	0.000498544	0.0114625	4.21032e-05	0.000263188	0.00171642	0.0101514	0.000274471	0.000351675	0.000200985	0.281262	0.147729	0.000181418	0.000776582	3.21554e-05	0.00289887
551	0.398327	0.000270557	0.360062	0.342581	0.00265028	0.00135027	0.0200808	0.0753121	0.00189625	0.016203	0.000493114	7.0844e-06	0.000421474	0.0120406	0.0289838	4.26511e-06	1.27366e-05	1.05605e-06	0.00137138	0.0021732	0.00010934	0.000234148	3.98994e-05	1.98849e-07	0.000122914	0.00178058	9.01128e-05	0.00111454	0.000404141	0.000539699	1.03922e-06
552	0.0075625	6.30223e-05	0.130227	3.04715e-09	0.00121982	2.00836e-06	0.000103816	6.6895e-07	0.0210848	2.17732e-07	0.000118356	0.00106533	0.11535	2.61569e-08	0.00211002	0.000576881	2.98732e-06	1.96361e-06	0.000164061	0.000509771	8.78884e-05	5.97867e-07	4.97832e-05	4.07606e-05	0.000262452	1.18487e-06	4.44112e-05	0.00026188	0.00113305	0.00414266	0.00221878
553	0.000631274	0.000124262	0.00156528	0.000234529	0.00668808	0.419772	0.00831736	0.00357108	0.00508146	8.06412e-05	0.0111289	0.0183541	1.50554e-08	0.0402671	0.0499268	0.00523669	0.00192021	0.0231161	9.62997e-05	2.57002e-05	0.261221	0.0406672	2.66538e-07	0.000130839	0.00575959	2.91099e-08	0.00771411	1.21105e-05	0.179013	1.31927e-05	0.00033407
554	6.57484e-05	0.0431671	0.00077192	0.000344419	0.01543	0.0435138	0.00761553	2.18696e-05	9.9935e-06	0.000117219	0.000698108	0.268082	0.25866	0.0382503	1.47534e-05	4.42707e-05	0.00242521	2.0347e-06	0.0285668	9.5588e-05	3.02033e-05	0.182193	0.0452518	0.00668957	0.00165731	4.32874e-06	3.05165e-05	0.000982077	1.93762e-05	2.6211e-06	0.296053
555	0.0261816	0.206251	0.0344206	0.0140862	0.0351884	0.90832	0.000491422	0.00123503	7.02468e-05	0.000114173	0.0115567	9.04836e-05	1.076e-05	0.00779995	1.37579e-06	4.30404e-06	3.0487e-08	5.95597e-05	0.00755511	4.66533e-05	0.0090772	0.132579	0.0849089	1.63666e-07	3.62323e-06	9.54299e-06	0.0157733	0.00330218	0.018632	0.00805769	0.000160851
556	0.010838	0.00883872	0.0749571	0.0108008	0.000186446	1.23759e-05	0.00218693	0.00725333	0.000363725	0.0395483	0.00823676	0.314488	0.0102194	0.000111147	6.16448e-05	3.88557e-05	5.33039e-07	9.06726e-08	5.1317e-06	1.93263e-05	0.0221111	0.0192666	0.00236441	8.54386e-05	0.00337212	0.0102978	0.00242081	0.000301833	0.00124134	0.000424684	0.000475863
557	0.00547841	0.00340006	0.0431	0.0857001	2.35366e-05	0.00112216	0.0138389	0.00444327	0.0222778	3.58952e-06	0.18331	0.0858974	0.0160679	0.0067329	0.00860313	3.31484e-05	0.00176154	7.81387e-06	0.0245913	4.06956e-07	0.000387592	0.000362676	1.8948e-05	0.0332351	0.00012492	2.21443e-05	4.62809e-05	0.000396618	0.236005	4.0486e-05	0.0321971
558	0.00156649	2.19419e-05	0.0389925	0.010601	0.00203064	0.00118989	1.46095e-07	0.00447661	0.00849094	0.000366322	0.00178316	0.0137955	1.37825e-05	0.00470092	0.00916123	0.0123963	1.33575e-08	0.0116146	0.000204554	7.76885e-06	0.000818493	0.000508298	0.0448002	2.01781e-06	0.104776	6.35106e-06	9.3842e-05	0.00117953	0.010414	1.46558e-06	0.0318974
559	3.68961e-05	0.0797044	2.36661e-05	0.114673	0.00452383	0.120128	0.136516	0.00459672	0.0542632	1.24902e-07	0.000224761	5.94201e-07	0.15022	0.0020915	0.00044767	0.326109	1.06622e-07	0.000161919	0.000460581	0.0016309	3.02767e-08	0.00124381	0.000112732	0.000198003	0.000959791	0.000969028	0.00385345	0.00747345	1.68442e-06	1.25684e-05	8.12121e-05
560	0.000986591	0.00615257	0.000137745	0.01786	0.00150189	0.0649324	0.0332176	4.77058e-05	0.0636395	0.00678212	0.22353	0.00132027	0.000342021	1.84754e-06	2.06247e-05	0.0255654	0.0679439	0.160074	0.0052487	9.16591e-05	0.0176091	0.00105602	5.27971e-08	2.02858e-05	0.00181811	0.000335064	3.09926e-07	0.000848262	0.00200844	8.7463e-06	0.000100919
561	0.0902728	0.000910784	0.024269	0.0941178	6.62821e-05	0.0240753	2.73498e-07	9.25497e-05	0.623942	0.000101428	0.0976622	0.000904071	0.0228847	0.00029289	0.0871346	0.00248708	0.00748823	0.00749075	0.0253847	7.90091e-06	6.06081e-08	0.000883601	0.000264906	1.06362e-05	0.0118606	9.83146e-07	3.47356e-06	0.0012461	1.78804e-05	0.00708154	0.000266769
562	0.00208509	0.0771652	0.00298888	0.00987103	4.92439e-05	0.000148562	0.000512334	0.000192856	0.000616204	7.81225e-05	0.979582	0.00100183	0.00432901	0.0650626	0.0116123	0.0718541	0.114289	0.0270651	0.000207422	0.000428378	0.0039306	2.55347e-06	0.0144775	4.03562e-06	0.00551515	0.00433139	0.00612386	0.00300022	0.00204224	0.00041351	0.00653145
563	0.0773644	0.201436	8.77037e-09	0.000231685	0.00328975	0.00967515	2.45953e-06	0.00248569	0.000693201	9.64297e-06	6.88924e-07	0.00666916	0.0160004	2.97714e-05	0.000136959	0.00338039	2.15907e-09	0.00898624	0.00256335	3.01485e-06	9.90861e-06	0.00902306	0.0370787	0.000299946	2.60528e-05	9.79333e-06	0.00425138	0.000370316	0.00031197	0.00261764	0.000478933
564	0.00323176	0.0283686	0.000289919	0.00504339	0.362254	0.000510979	0.000284603	0.0044784	0.00299007	0.000149609	0.00752196	0.291008	0.000325405	0.00435019	0.0147782	9.63926e-08	0.0901415	8.31015e-05	3.88272e-07	0.0109045	0.0173333	0.0220804	0.00424741	0.000126851	2.10401e-08	0.031626	0.000456281	0.000539749	0.0017554	0.0250927	3.2625e-06
565	2.11645e-05	0.0912478	0.684936	0.038472	0.000159959	1.82547e-06	0.000159255	0.579061	1.25088e-08	0.00183447	7.80774e-05	0.00421759	0.00113571	0.151118	0.0194667	0.00912678	0.000859164	3.39236e-07	0.0271391	0.0164517	0.0033203	0.00555903	0.00661058	2.62836e-06	3.54233e-06	0.00242224	0.000104089	0.000718158	3.77589e-06	0.00105476	1.56861e-05
566	0.000273482	0.0570382	5.20667e-12	0.00110892	0.000830514	0.361753	0.0953533	0.740171	0.00467341	1.81715e-05	5.59509e-06	1.85477e-05	8.73886e-06	0.143858	2.66516e-05	1.14328e-05	0.00223979	0.0118637	0.0132996	0.207283	0.0186492	3.47949e-06	0.0126843	0.000336419	4.29435e-05	0.00171936	0.00694097	0.0677061	0.000626142	0.134837	0.0294788
567	1.6614e-05	0.010146	0.159845	0.000544567	0.0123951	0.0238041	0.0231463	5.98779e-06	0.0316312	0.000194341	0.191715	0.000355429	0.0331004	0.0277548	0.000185865	9.85082e-05	1.18844e-08	0.00204937	0.00270252	0.00240867	0.00921558	0.0015253	0.000303653	2.08936e-07	0.00402751	0.00127204	7.30006e-05	8.13533e-05	0.209714	0.00144164	6.03778e-05
568	0.000312576	0.0710951	0.000139025	0.00279844	0.00754648	2.8294e-08	5.96739e-05	0.000685591	0.00955842	1.35323e-07	0.000147597	0.0015525	0.0274048	0.00144475	0.00505052	9.74836e-05	0.000268139	0.0181372	0.0120253	0.0636014	7.83917e-05	0.0119152	4.00323e-07	0.0123451	0.00160035	0.0305682	0.0843226	0.0407968	1.84993e-07	7.76782e-05	0.000382192
569	0.179644	0.0292678	1.03692e-07	0.0229965	0.000687987	0.0308174	0.000559994	0.00026185	0.00144622	1.79689e-05	0.0219769	0.00964138	0.00135727	0.262407	0.0387085	0.000716067	4.60652e-05	0.281115	0.130412	0.619578	0.0332282	0.00972439	0.0156385	1.31142e-05	3.09688e-07	4.34087e-08	8.99246e-07	0.174819	4.24326e-06	0.000113593	0.0590238
570	0.000539439	7.00814e-05	0.000107437	0.0698501	0.00700164	0.17226	3.23682e-07	0.02652	0.00449395	0.00277694	0.000249022	0.000137804	0.000189963	0.154556	0.0176379	0.00874291	0.0885021	1.2075e-05	3.45959e-05	9.21362e-05	0.0376484	5.4162e-06	0.000213803	9.59671e-10	0.0604691	0.000205353	9.82306e-05	0.000218147	0.000719081	2.7067e-06	6.83111e-05
571	0.00415505	0.0044504	4.58472e-07	8.35435e-07	0.00283403	0.00136261	1.34704e-08	0.0238762	0.197691	0.00795816	1.26014e-06	1.50849e-05	0.000319277	0.000258204	0.000953424	0.014156	3.9092e-08	0.00135479	1.68199e-05	0.0647894	1.03665e-07	0.00150653	0.00155274	0.000108833	0.002227	0.000659013	0.000553229	0.00579428	0.000282598	0.345432	1.45433e-05
572	0.012116	0.000114258	0.0340963	0.00286534	4.16589e-06	0.00120803	0.000322461	5.38946e-06	0.00243686	0.41604	0.000489256	8.34276e-05	0.00141308	0.000854583	0.167662	5.64029e-07	0.00027442	0.0156019	0.00111577	0.000988187	3.0019e-06	0.0147611	2.217e-05	0.000168846	2.21202e-09	0.000283242	0.0322819	0.0192864	0.00123642	0.000376226	4.27452e-05
573	0.0283773	2.32188e-05	0.0887686	0.000426127	0.0043508	9.71742e-05	0.158858	0.0141383	0.00137528	7.71183e-05	0.0102592	0.0017553	0.00700028	0.00182699	4.81491e-05	0.08041	0.100057	7.61337e-05	3.97426e-07	0.000194616	0.000205629	0.00386699	0.000755969	0.000473471	4.34977e-06	5.60375e-06	3.35324e-05	5.97451e-05	6.9211e-05	0.00304666	0.00206652
574	0.261464	0.00568901	0.00312764	0.0306287	0.0281692	0.0978039	0.119019	1.72199e-06	3.61476e-05	0.249773	1.10923e-05	0.00503592	0.0103983	0.000773271	0.14022	0.00111855	4.12197e-07	0.00138384	1.28833e-05	0.0583271	0.000303135	0.00057685	3.86182e-08	7.84838e-06	0.0568491	0.00215272	0.00178413	6.97878e-05	2.84305e-05	0.000118544	0.00997955
575	0.000135243	1.01138e-05	1.23696e-05	0.0037527	0.00348732	0.000853413	3.00766e-06	9.50717e-05	0.198865	0.000327711	0.00921203	1.45929e-05	0.171615	0.000436443	0.0130574	1.85781e-05	0.00679294	8.44793e-05	0.00160745	0.000554937	9.71441e-06	3.08177e-05	1.24108e-08	0.100174	0.0010076	0.0226211	5.86759e-05	0.00102372	0.249518	0.00062183	4.83451e-05
576	2.35384e-05	0.00503811	1.28501e-05	0.171678	0.0134601	0.000219705	0.00167306	0.000879252	0.263845	0.00815345	1.68651e-09	0.000779607	0.0023621	0.0196044	0.053013	0.0111378	8.95301e-07	1.06091e-08	0.11739	0.00622446	0.000886096	2.77346e-07	4.23442e-06	0.00474147	0.0289465	0.00559677	0.0332064	8.23223e-07	0.00339673	7.67075e-07	0.000566208
577	0.000764792	0.0027305	0.000115166	0.00792472	0.00631288	0.015219	2.22386e-06	0.0841845	0.000400545	0.0188941	0.140364	1.01176e-06	1.03014e-05	0.000387798	0.00210719	0.0749212	0.00844686	0.000128373	0.000168753	0.0728487	0.0138009	3.43055e-05	0.0370648	0.00663399	0.0171716	1.59595e-05	0.000457262	4.27018e-05	0.00304511	0.00203065	0.00934138
578	0.0486333	0.00920885	4.71208e-05	0.00224637	0.00496489	0.00254695	3.7592e-05	0.00820185	5.37668e-06	0.000404482	0.0151697	0.0350129	4.76676e-05	0.000760729	0.012828	7.00271e-06	3.26846e-08	0.0103605	6.24423e-06	0.00121097	0.0177416	0.000283188	0.000671477	0.00250658	3.26374e-09	0.00679867	0.000318236	0.0146575	0.000293146	9.8345e-08	1.20257e-05
579	0.00812564	4.61371e-05	0.20346	0.249304	0.00264333	0.0276025	3.32609e-05	2.12466e-05	0.15297	0.000543733	0.617939	0.00151338	8.41697e-06	0.0810832	0.0411922	1.29761e-05	7.2237e-05	0.00887514	0.00418866	0.000609397	0.08078	0.0814012	0.00166966	0.00069822	3.1952e-10	0.000215099	0.000235135	9.77261e-05	6.39857e-08	1.95924e-06	0.00029623
580	0.0949874	0.0182211	0.000866967	0.00295084	0.235156	0.00021043	5.5373e-05	0.000381352	0.00101403	0.0726317	0.000219045	0.00216577	0.0539159	3.26569e-06	0.000287958	0.000210912	0.000877906	4.20907e-08	7.78474e-06	0.0111931	2.8334e-05	0.00100019	0.00293284	0.00183706	0.00741782	0.00751942	0.00106742	0.00682847	0.0167048	0.00018098	0.000238043
581	0.140459	0.0730961	0.0518848	0.0557745	0.00292472	0.000140837	0.0285203	0.000113276	0.00243067	4.39077e-05	6.0166e-06	0.00118822	0.00487754	4.00263e-05	0.00046013	0.0646768	0.000391429	1.26837e-08	0.02194	0.0254479	1.27758e-05	0.000949589	6.33685e-08	0.00156897	3.06258e-05	0.0393622	0.00212387	3.958e-06	4.42834e-06	0.00215795	0.000690353
582	5.42392e-06	0.000755934	9.91173e-07	7.02077e-07	0.000688408	0.0012414	0.00525977	0.00236252	0.260234	0.000573994	0.00685581	0.0436759	0.0104729	0.0426853	0.0293849	0.000604015	0.0074085	4.6083e-06	0.00329248	0.000221893	5.16626e-05	0.0120302	0.00149826	0.0877586	5.04698e-06	2.22479e-05	2.82579e-05	0.000101432	6.24078e-07	0.0419489	1.74982e-05
583	0.182873	1.40705e-05	9.57131e-05	0.000726418	0.218588	0.00012962	0.00106788	0.000250447	0.00435085	0.000621927	1.78761e-06	0.0015308	7.1154e-05	0.000469453	2.44285e-05	4.63873e-05	0.0253796	1.00193e-06	0.00488389	9.21702e-06	2.47652e-06	9.69919e-05	0.0370246	3.82156e-05	2.38993e-06	1.79107e-05	0.00111898	0.016498	0.00549609	6.12283e-06	1.61226e-05
584	1.85117e-05	0.00826905	0.00879548	0.00213754	7.77553e-06	0.0103598	3.92666e-06	9.49235e-07	0.00495303	0.000421869	0.0107744	0.00115597	0.00341615	0.00563534	1.01748e-05	2.41672e-06	6.6528e-06	0.0527685	2.10546e-05	0.00160079	0.0314239	4.07936e-05	0.0188292	0.00822287	2.65574e-06	7.99452e-06	0.356598	0.000931052	2.44852e-05	0.00252069	0.000621374
585	0.0586384	0.000754614	0.000567774	0.283821	0.0139525	3.699e-05	0.00159292	0.00319472	0.0375312	0.0103527	1.6329e-06	0.000323849	0.0288691	0.0178721	0.00497108	0.00245957	0.000279838	0.0076426	0.0819417	0.000127735	1.32333e-06	0.00024844	2.49059e-10	2.61268e-06	0.00343328	4.5019e-05	0.00279304	3.66022e-05	0.0333073	1.74874e-05	0.00091054
586	0.003235	0.000209323	0.197714	0.00316501	0.026488	0.000145609	0.000159082	0.0182815	0.155346	0.00239541	9.26223e-06	0.000206557	2.58486e-05	0.00106919	0.000449485	0.00059746	8.40338e-07	0.000959492	0.117509	0.000566234	7.90355e-05	0.000259225	0.00727549	1.32473e-06	0.00396871	0.000137812	0.200908	0.0847399	1.43496e-05	6.08452e-06	0.0176267
587	7.89466e-08	0.0159041	0.0119638	0.000223051	0.06664	0.00271145	0.407362	0.0299826	0.169796	1.03753e-05	0.000143485	2.71329e-05	4.31687e-05	0.177103	0.0192335	8.85334e-05	4.32901e-05	0.00787815	0.0806163	0.0108277	0.00199259	0.000498849	0.000275506	0.0142661	0.0760016	0.00781069	0.000133453	0.0779227	1.23162e-07	0.0219571	0.00320555
588	0.0127417	0.042122	0.0498906	0.0173201	0.10305	0.00332872	0.000169761	5.10915e-05	0.00139659	0.00247615	2.90013e-06	2.56266e-05	0.0211967	0.00832758	0.00555644	0.00430975	1.84058e-13	5.18831e-06	0.0960023	0.000100671	3.3305e-06	0.00172045	6.85859e-06	3.73222e-05	1.92147e-08	0.100858	8.08332e-07	7.42133e-05	0.00205242	3.96553e-07	0.0142357
589	0.000137758	0.117971	0.000417224	0.00560043	0.00126316	0.0157214	7.06235e-05	0.0481668	6.1387e-07	0.000409671	5.2219e-05	6.07657e-05	0.00447394	7.67898e-06	2.16198e-06	4.39426e-05	1.08008e-05	1.29587e-05	0.000255255	0.00996571	0.000245017	0.00320512	0.0112967	0.000631503	0.00352489	6.57315e-06	0.245429	1.91074e-05	1.68414e-06	4.49405e-06	0.000880075
590	2.34761e-05	0.00436324	8.04765e-09	8.82115e-05	0.00416616	0.000710948	0.0119395	0.00735472	0.000601945	0.0018178	0.000624748	0.000481543	0.0466385	7.83623e-07	0.000158964	0.000856517	0.0437258	9.96164e-07	0.00727684	4.41262e-06	0.00133079	1.97952e-05	0.0106667	0.433541	0.000285163	2.10858e-05	0.00350436	0.000211199	0.00199759	9.13816e-05	0.0167542
[truncated: 410 more rows]

## Sheet: S3
Table S3. The coefficients of genes in the LASSO model.
Gene ID	Coefficients
ENSG00000203688	0.258508
ENSG00000233725	0.255059
ENSG00000242516	0.142123
ENSG00000259527	0.121151
ENSG00000258169	0.0677176
ENSG00000249464	0.0448081
[truncated: 3 more rows]

## Sheet: S4
Table S4. A collection of signature genes for comparing the efficacy of ProLncS.
[truncated: 34 more rows]

[truncated: 1 more sheets: S5]
